# Supplementary material for: Yeast-based automated high-throughput screens to identify anti-parasitic lead compounds
Source: Open Biol. 2013 Feb;3(2):120158. doi: 10.1098/rsob.120158 (PMC3603448; doi:10.1098/rsob.120158)
Supplement: Supplementary Spreadsheet S1 [file rsob120158-s2.xlsx]

## Sheet: Sheet1
Screen code	Plate number	ID of the test compound	Test compound name	Smile code of test compound	Strain labeled with mCherry plasmid	Cherry score	Strain labeled with Sapphire plasmid	Sapphire score	Strain labeled with Venus plasmid	Venus score	Hit	Hit
NMT1 screen MS_78_1_23_20110414215320	2899	3259	N2-[3-(trifluoromethyl)phenyl]-5-nitro-2-furamide	O1C(=CC=C1[N+](=O)[O-])C(=O)Nc1cccc(c1)C(F)(F)F	HsNMT	1	TbNMT	0.260753	PvNMT	0.791072	sapphire_hit
NMT1 screen MS_78_1_23_20110414215320	2898	3378	N1-(2-chloro-4-nitrophenyl)-4-chlorobenzene-1-sulfonamide	N(c1ccc(cc1Cl)[N+](=O)[O-])S(=O)(=O)c1ccc(cc1)Cl	HsNMT	1	TbNMT	0.499592	PvNMT	0.47497	sapphire_hit
NMT1 screen MS_78_1_23_20110414215320	2892	4498	2,3-di(2-furyl)quinoxaline	O1C(=CC=C1)c1nc2c(nc1C1=CC=CO1)cccc2	HsNMT	1	TbNMT	0.40553	PvNMT	0.690127	sapphire_hit
NMT1 screen MS_78_1_23_20110414215320	2873	4648	N,N-dimethyl-N-[(2,3,4,5-tetraphenylcyclopenta-2,4-dienyliden)methyl]amine	N(C=C1C(=C(c2ccccc2)C(=C1c1ccccc1)c1ccccc1)c1ccccc1)(C)C	HsNMT	1	TbNMT	0.472538	PvNMT	0.461903
NMT1 screen MS_78_1_23_20110414215320	2904	4854	4-amino-9,10-diphenylpyridazino[3',4':3,4]pyrazolo[5,1-c][1,2,4]triazine-3-carboxamide	N12C(=C3C(=C(c4ccccc4)N=NC3=N2)c2ccccc2)N=NC(=C1N)C(=O)N	HsNMT	1	TbNMT	0.435541	PvNMT	0.82476	sapphire_hit
NMT1 screen MS_78_1_23_20110414215320	2885	4953	ethyl 2-(4-chloroanilino)-3,3,3-trifluoro-2-[(2-furylcarbonyl)amino]propanoate	N(c1ccc(cc1)Cl)C(NC(=O)C1=CC=CO1)(C(=O)OCC)C(F)(F)F	HsNMT	1	TbNMT	0.492752	PvNMT	0.823278	sapphire_hit
NMT1 screen MS_78_1_23_20110414215320	2892	4984	methyl 2-{[(1,3,3-trimethylbicyclo[2.2.1]hept-2-yl)amino]sulfonyl}benzoate	N(C1C2(CC(C1(C)C)CC2)C)S(=O)(=O)c1ccccc1C(=O)OC	HsNMT	1	TbNMT	0.497459	PvNMT	0.674584	sapphire_hit
NMT1 screen MS_78_1_23_20110414215320	2933	5301	N1-(4-bromo-3-chlorophenyl)-2-(2,3,4,5,6-pentamethylbenzoyl)benzamide	O=C(c1ccccc1C(=O)Nc1ccc(c(c1)Cl)Br)c1c(c(c(c(c1C)C)C)C)C	HsNMT	1	TbNMT	0.481578	PvNMT	0.913296	sapphire_hit
NMT1 screen MS_78_1_23_20110414215320	2874	5858	N'-{[3-(1H-pyrrol-1-yl)-2-thienyl]carbonyl}-3,5-bis(trifluoromethyl)benzenesulfonohydrazide	N1(C2=C(C(=O)NNS(=O)(=O)c3cc(cc(c3)C(F)(F)F)C(F)(F)F)SC=C2)C=CC=C1	HsNMT	1	TbNMT	0.423089	PvNMT	0.709721	sapphire_hit
NMT1 screen MS_78_1_23_20110414215320	2877	5971	N3-(1,3,5-trimethyl-1H-pyrazol-4-yl)-2,5-dichlorothiophene-3-sulfonamide	S(=O)(=O)(C1=C(SC(=C1)Cl)Cl)NC1=C(N(C)N=C1C)C	HsNMT	1	TbNMT	0.331488	PvNMT	0.898355	sapphire_hit
NMT1 screen MS_78_1_23_20110414215320	2885	6210	ethyl 1-cyano-4-oxo-4H-quinolizine-3-carboxylate	O(C(=O)C1=CC(=C2N(C1=O)C=CC=C2)C#N)CC	HsNMT	1	TbNMT	0.319157	PvNMT	1.05821	sapphire_hit
NMT1 screen MS_78_1_23_20110414215320	2902	6353	5-(4-chloroanilino)-3-[(4-chlorobenzyl)thio]isothiazole-4-carbonitrile	N(C1=C(C(=NS1)SCc1ccc(cc1)Cl)C#N)c1ccc(cc1)Cl	HsNMT	1	TbNMT	0.49061	PvNMT	0.640375	sapphire_hit
NMT1 screen MS_78_1_23_20110414215320	2907	8748	1-(3-methoxyphenyl)-4-methyl-2,3-dihydro-1H-pyrrolo[3',2':5,6]pyrido[1,2-a]benzimidazole-5-carbonitrile	N1=C2N(c3c1cccc3)C1=C(C(=C2C#N)C)CCN1c1cccc(c1)OC	HsNMT	1	TbNMT	0.477701	PvNMT	1.04579	sapphire_hit
NMT1 screen MS_78_1_23_20110414215320	2875	9095	3-benzoyl-1-(4-methylphenyl)-9-phenyl-4,6-dithia-1,2,9-triazaspiro[4.4]non-2-en-8-one	N1(C2(SCC1=O)N(c1ccc(cc1)C)N=C(S2)C(=O)c1ccccc1)c1ccccc1	HsNMT	1	TbNMT	0.382582	PvNMT	0.921069	sapphire_hit
NMT1 screen MS_78_1_23_20110414215320	2908	9191	4-(2-furyl)-2-oxo-1,5-dihydro-2H-chromeno[4,3-b]pyridine-3-carbonitrile	O1C=CC=C1C1=C(C(=O)NC2=C1COc1c2cccc1)C#N	HsNMT	1	TbNMT	0.401047	PvNMT	0.892069	sapphire_hit
NMT1 screen MS_78_1_23_20110414215320	2879	9419	5-methyl-3-({3-[(5-methyl-2-oxo-2,3-dihydro-1H-indol-3-yliden)amino]propyl}imino)indolin-2-one	N1c2c(cc(cc2)C)C(=NCCCN=C2c3c(ccc(c3)C)NC2=O)C1=O	HsNMT	1	TbNMT	0.432192	PvNMT	0.408656	sapphire_hit
NMT1 screen MS_78_1_23_20110414215320	2910	9438	1-(5-acetyl-1,4-diphenyl-1,4-dihydropyridin-3-yl)ethan-1-one	N1(c2ccccc2)C=C(C(c2ccccc2)C(=C1)C(=O)C)C(=O)C	HsNMT	1	TbNMT	0.424038	PvNMT	0.920689	sapphire_hit
NMT1 screen MS_78_1_23_20110414215320	2879	9504	2,6-diiodoterephthalonitrile hydrate	Ic1cc(cc(c1C#N)I)C#N	HsNMT	1	TbNMT	0.112588	PvNMT	1.22084e-09	sapphire_hit
NMT1 screen MS_78_1_23_20110414215320	2912	9749	trisodium 8-hydroxypyrene-1,3,6-trisulfonate	S(=O)(=O)(c1cc(c2c3c1ccc1c(cc(c(c31)cc2)O)S(=O)(=O)[O-])S(=O)(=O)[O-])[O-].[NaH2+].[NaH2+].[NaH2+]	HsNMT	1	TbNMT	4.13407e-15	PvNMT	0.723008	sapphire_hit	venus_hit
NMT1 screen MS_78_1_23_20110414215320	2897	9762	1,4-difluoro-9,10-dihydro-9,10-anthracenedione	O=C1c2c(c(ccc2F)F)C(=O)c2ccccc12	HsNMT	1	TbNMT	0.623008	PvNMT	0.385934		venus_hit
NMT1 screen MS_78_1_23_20110414215320	2890	9851	methyl 2-(6-hydroxy-3-oxo-3H-xanthen-9-yl)benzoate	O1c2cc(ccc2C(=C2C1=CC(=O)C=C2)c1c(cccc1)C(=O)OC)O	HsNMT	1	TbNMT	0.278963	PvNMT	0	sapphire_hit
NMT1 screen MS_78_1_23_20110414215320	2900	9877	3-benzyl-3-butylquinoline-2,4(1H,3H)-dione	O=C1C(Cc2ccccc2)(C(=O)Nc2c1cccc2)CCCC	HsNMT	1	TbNMT	0.226794	PvNMT	0.578557	sapphire_hit
NMT1 screen MS_78_1_23_20110414215320	2878	10489	6-({2-[(4-chlorophenyl)sulfonyl]ethyl}thio)-2,2-dimethyl-3,4-dihydro-2H-thiin-4-one	S(=O)(=O)(c1ccc(cc1)Cl)CCSC1=CC(=O)CC(S1)(C)C	HsNMT	1	TbNMT	0.331163	PvNMT	0.0655767	sapphire_hit
NMT1 screen MS_78_1_23_20110414215320	2896	10708	N2-(4-methoxyphenyl)-5-{[3-chloro-5-(trifluoromethyl)-2-pyridyl]sulfonyl}thiophene-2-sulfonamide	S(=O)(=O)(C1=CC=C(S1)S(=O)(=O)Nc1ccc(cc1)OC)c1ncc(cc1Cl)C(F)(F)F	HsNMT	1	TbNMT	0.325676	PvNMT	0.780484	sapphire_hit
NMT1 screen MS_78_1_23_20110414215320	2900	10941	methyl 4-hydroxy-2-(trifluoromethyl)thieno[3,4-b]pyridine-7-carboxylate	N1=C(C=C(C2=CSC(=C21)C(=O)OC)O)C(F)(F)F	HsNMT	1	TbNMT	0	PvNMT	0.928079	sapphire_hit
NMT1 screen MS_78_1_23_20110414215320	2874	11493	1,3-benzodioxol-5-ylmethyl 5-(tert-butyl)thiophene-2-carboxylate	O1c2c(ccc(c2)COC(=O)C2=CC=C(S2)C(C)(C)C)OC1	HsNMT	1	TbNMT	0.475976	PvNMT	0.786607	sapphire_hit
NMT1 screen MS_78_1_23_20110414215320	2879	12135	acridin-9-amine	n1c2c(c(c3ccccc13)N)cccc2	HsNMT	1	TbNMT	0.231323	PvNMT	0.715751	sapphire_hit
NMT1 screen MS_78_1_23_20110414215320	2916	12463	N1-tetrahydrofuran-2-ylmethyl-2-(3,5-dichloro-2-hydroxybenzylidene)hydrazine-1-carbothioamide	Oc1c(cc(cc1C=NNC(=S)NCC1CCCO1)Cl)Cl	HsNMT	1	TbNMT	0.371829	PvNMT	0.860754	sapphire_hit
NMT1 screen MS_78_1_23_20110414215320	2873	12757	ethyl 3-cyano-2-hydroxy-6-phenylisonicotinate	n1c(c(c(cc1c1ccccc1)C(=O)OCC)C#N)O	HsNMT	1	TbNMT	0.238183	PvNMT	0.950816	sapphire_hit
NMT1 screen MS_78_1_23_20110414215320	2899	13003	S-[3-(4-chlorophenyl)-1-[(methylamino)carbonyl]-5-(methylthio)-1H-pyrazol-4-yl] N-methylcarbamothioate	N1=C(c2ccc(cc2)Cl)C(=C(N1C(=O)NC)SC)SC(=O)NC	HsNMT	1	TbNMT	0.893625	PvNMT	0.478695		venus_hit
NMT1 screen MS_78_1_23_20110414215320	2933	13085	1,6-dihydrodibenzo[cd,g]indazol-6-one	N1C2=C3C(=CC=CC3=N1)C(=O)c1ccccc21	HsNMT	1	TbNMT	0.13693	PvNMT	0.989404	sapphire_hit
NMT1 screen MS_78_1_23_20110414215320	2877	13546	9-methyl-2,3,6,7-tetrahydro-1H,5H,11H-pyrano[2,3-f]pyrido[3,2,1-ij]quinolin-11-one	N12c3c(c4c(cc3CCC2)C(=CC(=O)O4)C)CCC1	HsNMT	1	TbNMT	0.014697	PvNMT	0.722832	sapphire_hit	venus_hit
NMT1 screen MS_78_1_23_20110414215320	2934	13664	2-(2,3-dihydro-1,3-benzothiazol-2-yliden)-3-(2-furyl)-3-oxopropanenitrile	N1c2c(cccc2)SC1=C()C(=O)C1=CC=CO1	HsNMT	1	TbNMT	0.721764	PvNMT	0.490463		venus_hit
NMT1 screen MS_78_1_23_20110414215320	2932	13670	1-nitro-9,10-dioxo-9,10-dihydroanthracene-2-carboxylic acid	O=C1c2c(ccc(c2[N+](=O)[O-])C(=O)O)C(=O)c2ccccc21	HsNMT	1	TbNMT	0.413644	PvNMT	0.281461	sapphire_hit
NMT1 screen MS_78_1_23_20110414215320	2890	14238	ethyl 2-cyano-3-(5-nitro-2-thienyl)acrylate	S1C(=CC=C1C=C(C(=O)OCC)C#N)[N+](=O)[O-]	HsNMT	1	TbNMT	0.214164	PvNMT	1.96584	sapphire_hit
NMT1 screen MS_78_1_23_20110414215320	2909	14244	3-(4-isopropylphenyl)-5-[(5-nitro-2-thienyl)methylidene]-2-thioxo-1,3-thiazolan-4-one	N1(c2ccc(cc2)C(C)C)C(=O)C(=CC2=CC=C(S2)[N+](=O)[O-])SC1=S	HsNMT	1	TbNMT	0.583677	PvNMT	0.472142		venus_hit
NMT1 screen MS_78_1_23_20110414215320	2883	15322	methyl 4-cyano-1-oxo-1H-benzo[d]pyrido[2,1-b][1,3]thiazole-3-carboxylate	N12C(=C(C(=CC2=O)C(=O)OC)C#N)Sc2c1cccc2	HsNMT	1	TbNMT	0.431827	PvNMT	0.939914	sapphire_hit
NMT1 screen MS_78_1_23_20110414215320	2883	16102	(2-anilino-4-phenyl-3-thienyl)(phenyl)methanone	S1C(=C(C(=C1)c1ccccc1)C(=O)c1ccccc1)Nc1ccccc1	HsNMT	1	TbNMT	0.498658	PvNMT	0.775459	sapphire_hit
NMT1 screen MS_78_1_23_20110414215320	2933	16154	3-(2-naphthyl)-5-(trifluoromethyl)-1H-pyrazole	N1=C(c2cc3ccccc3cc2)C=C(N1)C(F)(F)F	HsNMT	1	TbNMT	0.40847	PvNMT	0.824574	sapphire_hit
NMT1 screen MS_78_1_23_20110414215320	2889	16211	2,6-dibromo-4-cyanophenyl 3,5-dichlorobenzoate	O(c1c(cc(cc1Br)C#N)Br)C(=O)c1cc(cc(c1)Cl)Cl	HsNMT	1	TbNMT	0.727974	PvNMT	0.465039		venus_hit
NMT1 screen MS_78_1_23_20110414215320	2875	16212	2,6-dibromo-4-cyanophenyl 2-(2,4-dichlorophenoxy)acetate	O(c1c(cc(cc1Br)C#N)Br)C(=O)COc1ccc(cc1Cl)Cl	HsNMT	1	TbNMT	0.46897	PvNMT	0.260822
NMT1 screen MS_78_1_23_20110414215320	2889	17196	N-(tert-butyl)-2-[2-(2,4-dichlorophenoxy)acetyl]decahydroisoquinoline-3-carboxamide	N1([C@@H](C[C@]2(CCCC[C@]2(C1)[H])[H])C(=O)NC(C)(C)C)C(=O)COc1ccc(cc1Cl)Cl	HsNMT	1	TbNMT	0.0955984	PvNMT	0.284835	sapphire_hit
NMT1 screen MS_78_1_23_20110414215320	2900	17399	2-(3,4-dinitrophenoxy)isoindoline-1,3-dione	N1(C(=O)c2ccccc2C1=O)Oc1ccc(c(c1)[N+](=O)[O-])[N+](=O)[O-]	HsNMT	1	TbNMT	0.498415	PvNMT	0.335225	sapphire_hit
NMT2 screen MS_79_1_24_20110414180141	2962	3432	4-(6,7-dimethoxy-3,4-dihydroisoquinolin-1-yl)-5-methyl-3-phenylisoxazole	N1=C(C2=C(ON=C2c2ccccc2)C)c2c(cc(c(c2)OC)OC)CC1	HsNMT	1	SmNMT	0.494648	TcNMT	0.901028	sapphire_hit
NMT2 screen MS_79_1_24_20110414180141	3022	4424	4,6-dimethyl-3-[4-(trifluoromethyl)styryl]-6,7-dihydroisoxazolo[3,4-d]pyridazin-7-one	N1=C2C(=C(O1)C=Cc1ccc(cc1)C(F)(F)F)C(=NN(C2=O)C)C	HsNMT	1	SmNMT	0.385358	TcNMT	0.756045	sapphire_hit
NMT2 screen MS_79_1_24_20110414180141	2990	4584	1-methyl-2-[3-(1-methyl-1,2-dihydroquinolin-2-yliden)prop-1-enyl]quinolinium iodide	N1(c2c(cccc2)C=CC1=CC=Cc1[n+](c2ccccc2cc1)C)C.[I-]	HsNMT	1	SmNMT	0.458444	TcNMT	1.00114	sapphire_hit
NMT2 screen MS_79_1_24_20110414180141	3000	4854	4-amino-9,10-diphenylpyridazino[3',4':3,4]pyrazolo[5,1-c][1,2,4]triazine-3-carboxamide	N12C(=C3C(=C(c4ccccc4)N=NC3=N2)c2ccccc2)N=NC(=C1N)C(=O)N	HsNMT	1	SmNMT	0.394565	TcNMT	0.852606	sapphire_hit
NMT2 screen MS_79_1_24_20110414180141	2975	6210	ethyl 1-cyano-4-oxo-4H-quinolizine-3-carboxylate	O(C(=O)C1=CC(=C2N(C1=O)C=CC=C2)C#N)CC	HsNMT	1	SmNMT	0.281551	TcNMT	1.01584	sapphire_hit
NMT2 screen MS_79_1_24_20110414180141	2961	7107	2-(2-methyl-4-nitro-1H-imidazol-1-yl)-1-(4-methylphenyl)ethan-1-one	N1=C(N(CC(=O)c2ccc(cc2)C)C=C1[N+](=O)[O-])C	HsNMT	1	SmNMT	2.67696	TcNMT	0.318178		venus_hit
NMT2 screen MS_79_1_24_20110414180141	2974	8353	4-methyl-2,3-dihydrothieno[3',2':5,6]pyrido[1,2-a]benzimidazole-5-carbonitrile	N12C(=Nc3c2cccc3)C(=C(C2=C1SCC2)C)C#N	HsNMT	1	SmNMT	0.330903	TcNMT	0.888147	sapphire_hit
NMT2 screen MS_79_1_24_20110414180141	2967	9095	3-benzoyl-1-(4-methylphenyl)-9-phenyl-4,6-dithia-1,2,9-triazaspiro[4.4]non-2-en-8-one	N1(C2(SCC1=O)N(c1ccc(cc1)C)N=C(S2)C(=O)c1ccccc1)c1ccccc1	HsNMT	1	SmNMT	0.388939	TcNMT	0.895321	sapphire_hit
NMT2 screen MS_79_1_24_20110414180141	3017	9191	4-(2-furyl)-2-oxo-1,5-dihydro-2H-chromeno[4,3-b]pyridine-3-carbonitrile	O1C=CC=C1C1=C(C(=O)NC2=C1COc1c2cccc1)C#N	HsNMT	1	SmNMT	0.359914	TcNMT	1.02359	sapphire_hit
NMT2 screen MS_79_1_24_20110414180141	3019	9438	1-(5-acetyl-1,4-diphenyl-1,4-dihydropyridin-3-yl)ethan-1-one	N1(c2ccccc2)C=C(C(c2ccccc2)C(=C1)C(=O)C)C(=O)C	HsNMT	1	SmNMT	0.370678	TcNMT	0.974702	sapphire_hit
NMT2 screen MS_79_1_24_20110414180141	2972	9504	2,6-diiodoterephthalonitrile hydrate	Ic1cc(cc(c1C#N)I)C#N	HsNMT	1	SmNMT	0.478883	TcNMT	0.267403
NMT2 screen MS_79_1_24_20110414180141	3021	9749	trisodium 8-hydroxypyrene-1,3,6-trisulfonate	S(=O)(=O)(c1cc(c2c3c1ccc1c(cc(c(c31)cc2)O)S(=O)(=O)[O-])S(=O)(=O)[O-])[O-].[NaH2+].[NaH2+].[NaH2+]	HsNMT	1	SmNMT	3.91394e-15	TcNMT	0.773365	sapphire_hit	venus_hit
NMT2 screen MS_79_1_24_20110414180141	2974	10838	5-[(4-chlorophenyl)thio]-4-nitro-2,1,3-benzothiadiazole	N1=C2C(=C(Sc3ccc(cc3)Cl)C=CC2=NS1)[N+](=O)[O-]	HsNMT	1	SmNMT	0.387804	TcNMT	1.83558	sapphire_hit
NMT2 screen MS_79_1_24_20110414180141	2994	10941	methyl 4-hydroxy-2-(trifluoromethyl)thieno[3,4-b]pyridine-7-carboxylate	N1=C(C=C(C2=CSC(=C21)C(=O)OC)O)C(F)(F)F	HsNMT	1	SmNMT	0	TcNMT	0.972804	sapphire_hit	venus_hit
NMT2 screen MS_79_1_24_20110414180141	2972	12135	acridin-9-amine	n1c2c(c(c3ccccc13)N)cccc2	HsNMT	1	SmNMT	0.312318	TcNMT	1.16579	sapphire_hit
NMT2 screen MS_79_1_24_20110414180141	3024	12463	N1-tetrahydrofuran-2-ylmethyl-2-(3,5-dichloro-2-hydroxybenzylidene)hydrazine-1-carbothioamide	Oc1c(cc(cc1C=NNC(=S)NCC1CCCO1)Cl)Cl	HsNMT	1	SmNMT	0.388057	TcNMT	0.989044	sapphire_hit
NMT2 screen MS_79_1_24_20110414180141	2962	12506	2-[(4-chlorobenzoyl)amino]benzoic acid	N(c1c(cccc1)C(=O)O)C(=O)c1ccc(cc1)Cl	HsNMT	1	SmNMT	0.83265	TcNMT	0.420333		venus_hit
NMT2 screen MS_79_1_24_20110414180141	2965	12757	ethyl 3-cyano-2-hydroxy-6-phenylisonicotinate	n1c(c(c(cc1c1ccccc1)C(=O)OCC)C#N)O	HsNMT	1	SmNMT	0.136609	TcNMT	0.991561	sapphire_hit
NMT2 screen MS_79_1_24_20110414180141	3038	13085	1,6-dihydrodibenzo[cd,g]indazol-6-one	N1C2=C3C(=CC=CC3=N1)C(=O)c1ccccc21	HsNMT	1	SmNMT	0.174746	TcNMT	0.928187	sapphire_hit
NMT2 screen MS_79_1_24_20110414180141	2969	13546	9-methyl-2,3,6,7-tetrahydro-1H,5H,11H-pyrano[2,3-f]pyrido[3,2,1-ij]quinolin-11-one	N12c3c(c4c(cc3CCC2)C(=CC(=O)O4)C)CCC1	HsNMT	1	SmNMT	5.07258e-15	TcNMT	0.860128	sapphire_hit	venus_hit
NMT2 screen MS_79_1_24_20110414180141	2991	13692	2-(3,4-dimethoxyStyryl)-1,3-benzothiazole	N1=C(C=Cc2ccc(c(c2)OC)OC)Sc2ccccc21	HsNMT	1	SmNMT	0.246586	TcNMT	0.990593	sapphire_hit
NMT2 screen MS_79_1_24_20110414180141	2973	15322	methyl 4-cyano-1-oxo-1H-benzo[d]pyrido[2,1-b][1,3]thiazole-3-carboxylate	N12C(=C(C(=CC2=O)C(=O)OC)C#N)Sc2c1cccc2	HsNMT	1	SmNMT	0.3695	TcNMT	1.00859	sapphire_hit
NMT2 screen MS_79_1_24_20110414180141	2962	15497	1,1,1,5,5,5-hexafluoro-4-[2-(4-nitrophenyl)hydrazono]pentan-2-one	N(c1ccc(cc1)[N+](=O)[O-])N=C(CC(=O)C(F)(F)F)C(F)(F)F	HsNMT	1	SmNMT	0.93811	TcNMT	0.315124		venus_hit
NMT2 screen MS_79_1_24_20110414180141	3038	15600	N1-(3-methoxypropyl)-2-{[5-(4-methoxyphenyl)-2-thienyl]methylidene}hydrazine-1-carbothioamide	S1C(=CC=C1C=NNC(=S)NCCCOC)c1ccc(cc1)OC	HsNMT	1	SmNMT	0.455716	TcNMT	1.0028	sapphire_hit
NMT2 screen MS_79_1_24_20110414180141	2967	16212	2,6-dibromo-4-cyanophenyl 2-(2,4-dichlorophenoxy)acetate	O(c1c(cc(cc1Br)C#N)Br)C(=O)COc1ccc(cc1Cl)Cl	HsNMT	1	SmNMT	0.78356	TcNMT	0.333746		venus_hit
NMT2 screen MS_79_1_24_20110414180141	2977	17327	2-[2-(4-chloro-2-methoxyphenyl)hydrazono]-2-cyanoacetamide	N(c1ccc(cc1OC)Cl)N=C(C(=O)N)C#N	HsNMT	1	SmNMT	5.29726	TcNMT	0.259523		venus_hit
PGK1 screen MS_72_1_18_20110414212243	2626	3254	N1-(4,5-dihydro-1,3-thiazol-2-yl)-2-(2,4-dichlorophenoxy)propanamide	O(c1ccc(cc1Cl)Cl)C(C(=O)NC1=NCCS1)C	HsPGK	1	SmPGK	0.479612	TcPGK	0.805948	sapphire_hit
PGK1 screen MS_72_1_18_20110414212243	2622	3259	N2-[3-(trifluoromethyl)phenyl]-5-nitro-2-furamide	O1C(=CC=C1[N+](=O)[O-])C(=O)Nc1cccc(c1)C(F)(F)F	HsPGK	1	SmPGK	0.933391	TcPGK	0.144942		venus_hit
PGK1 screen MS_72_1_18_20110414212243	2677	3432	4-(6,7-dimethoxy-3,4-dihydroisoquinolin-1-yl)-5-methyl-3-phenylisoxazole	N1=C(C2=C(ON=C2c2ccccc2)C)c2c(cc(c(c2)OC)OC)CC1	HsPGK	1	SmPGK	0.440733	TcPGK	1.02196	sapphire_hit
PGK1 screen MS_72_1_18_20110414212243	2666	3892	N1-(3-chloro-4-fluorophenyl)-2-cyano-3-(2,6-dichlorophenyl)acrylamide	Clc1c(c(ccc1)Cl)C=C(C(=O)Nc1cc(c(cc1)F)Cl)C#N	HsPGK	1	SmPGK	0.882831	TcPGK	0.389688		venus_hit
PGK1 screen MS_72_1_18_20110414212243	2669	4424	4,6-dimethyl-3-[4-(trifluoromethyl)styryl]-6,7-dihydroisoxazolo[3,4-d]pyridazin-7-one	N1=C2C(=C(O1)C=Cc1ccc(cc1)C(F)(F)F)C(=NN(C2=O)C)C	HsPGK	1	SmPGK	0.39381	TcPGK	0.949435	sapphire_hit
PGK1 screen MS_72_1_18_20110414212243	2622	4584	1-methyl-2-[3-(1-methyl-1,2-dihydroquinolin-2-yliden)prop-1-enyl]quinolinium iodide	N1(c2c(cccc2)C=CC1=CC=Cc1[n+](c2ccccc2cc1)C)C.[I-]	HsPGK	1	SmPGK	0.330424	TcPGK	0.929988	sapphire_hit
PGK1 screen MS_72_1_18_20110414212243	2621	4854	4-amino-9,10-diphenylpyridazino[3',4':3,4]pyrazolo[5,1-c][1,2,4]triazine-3-carboxamide	N12C(=C3C(=C(c4ccccc4)N=NC3=N2)c2ccccc2)N=NC(=C1N)C(=O)N	HsPGK	1	SmPGK	0.2998	TcPGK	0.877621	sapphire_hit
PGK1 screen MS_72_1_18_20110414212243	2621	5250	N1-{4-[2-(1,3-benzodioxol-5-yl)-1-cyanovinyl]phenyl}-3,4,5-trimethoxybenzamide	O1c2c(ccc(c2)C=C(c2ccc(cc2)NC(=O)c2cc(c(c(c2)OC)OC)OC)C#N)OC1	HsPGK	1	SmPGK	0.300925	TcPGK	0.944582	sapphire_hit
PGK1 screen MS_72_1_18_20110414212243	2622	5403	2-(2-pyridinylmethylene)-N-tricyclo[5.2.1.0~2,6~]dec-4-en-8-yl-1-hydrazinecarbothioamide	n1ccccc1C=NNC(=S)NC1CC2CC1C1C2CC=C1	HsPGK	1	SmPGK	0.241618	TcPGK	1.77041	sapphire_hit
PGK1 screen MS_72_1_18_20110414212243	2677	6210	ethyl 1-cyano-4-oxo-4H-quinolizine-3-carboxylate	O(C(=O)C1=CC(=C2N(C1=O)C=CC=C2)C#N)CC	HsPGK	1	SmPGK	0.220822	TcPGK	0.981002	sapphire_hit
PGK1 screen MS_72_1_18_20110414212243	2609	6365	N1,N1-dimethyl-4-[3-(methylthio)-4,5-dihydro-1H-1,2,4-triazol-5-yl]aniline	N1C(c2ccc(cc2)N(C)C)NN=C1SC	HsPGK	1	SmPGK	1.21562	TcPGK	0.144441		venus_hit
PGK1 screen MS_72_1_18_20110414212243	2624	6746	2-[(5-methylthieno[2,3-d]pyrimidin-4-yl)thio]aniline	S1c2ncnc(c2C(=C1)C)Sc1c(cccc1)N	HsPGK	1	SmPGK	0.443286	TcPGK	0.930864	sapphire_hit
PGK1 screen MS_72_1_18_20110414212243	2667	7352	4-{[5-[4-(tert-butyl)phenyl]-2-(methoxycarbonyl)-3-thienyl]amino}-4-oxobutanoic acid	S1C(=CC(=C1C(=O)OC)NC(=O)CCC(=O)O)c1ccc(cc1)C(C)(C)C	HsPGK	1	SmPGK	0.931624	TcPGK	0.486448		venus_hit
PGK1 screen MS_72_1_18_20110414212243	2645	8748	1-(3-methoxyphenyl)-4-methyl-2,3-dihydro-1H-pyrrolo[3',2':5,6]pyrido[1,2-a]benzimidazole-5-carbonitrile	N1=C2N(c3c1cccc3)C1=C(C(=C2C#N)C)CCN1c1cccc(c1)OC	HsPGK	1	SmPGK	0.33012	TcPGK	1.056	sapphire_hit
PGK1 screen MS_72_1_18_20110414212243	2625	8776	ethyl 6-[(2-ethoxy-2-oxoethyl)sulfanyl]-4-oxo-1,3-diphenyl-2-thioxo-1,2,3,4-tetrahydro-5-pyrimidinecarboxylate	O(C(=O)C1=C(SCC(=O)OCC)N(c2ccccc2)C(=S)N(C1=O)c1ccccc1)CC	HsPGK	1	SmPGK	0.409078	TcPGK	0.874418	sapphire_hit
PGK1 screen MS_72_1_18_20110414212243	2646	8782	2-hydroxy-N-(4-methylbenzoyl)benzamide	N(C(=O)c1ccccc1O)C(=O)c1ccc(cc1)C	HsPGK	1	SmPGK	0.29472	TcPGK	0.513078	sapphire_hit
PGK1 screen MS_72_1_18_20110414212243	2675	8816	4-(2-furyl)-2-oxo-6-(2-thienyl)-1,2-dihydro-3-pyridinecarbonitrile	N1C(=CC(=C(C1=O)C#N)C1=CC=CO1)C1=CC=CS1	HsPGK	1	SmPGK	0.494813	TcPGK	0.866103	sapphire_hit
PGK1 screen MS_72_1_18_20110414212243	2614	8817	4,6-di(2-furyl)-2-oxo-1,2-dihydro-3-pyridinecarbonitrile	O1C=CC=C1C1=C(C#N)C(=O)NC(=C1)C1=CC=CO1	HsPGK	1	SmPGK	0.409771	TcPGK	1.01274	sapphire_hit
PGK1 screen MS_72_1_18_20110414212243	2646	8923	2-[4-(4-chlorophenyl)-4-hydroxypiperidino]-N-(2-morpholinophenyl)isonicotinamide	n1c(cc(cc1)C(=O)Nc1c(cccc1)N1CCOCC1)N1CCC(c2ccc(cc2)Cl)(O)CC1	HsPGK	1	SmPGK	0.47242	TcPGK	0.850744	sapphire_hit
PGK1 screen MS_72_1_18_20110414212243	2610	9034	ethyl 5-hydroxy-4-oxo-1,3-diphenyl-2-thioxo-1,2,3,4-tetrahydrothieno[2,3-d]pyrimidine-6-carboxylate	N1(c2ccccc2)C(=S)N(c2ccccc2)C2=C(C1=O)C(=C(S2)C(=O)OCC)O	HsPGK	1	SmPGK	0.475412	TcPGK	0.794499	sapphire_hit
PGK1 screen MS_72_1_18_20110414212243	2626	9095	3-benzoyl-1-(4-methylphenyl)-9-phenyl-4,6-dithia-1,2,9-triazaspiro[4.4]non-2-en-8-one	N1(C2(SCC1=O)N(c1ccc(cc1)C)N=C(S2)C(=O)c1ccccc1)c1ccccc1	HsPGK	1	SmPGK	0.293185	TcPGK	1.0043	sapphire_hit
PGK1 screen MS_72_1_18_20110414212243	2643	9504	2,6-diiodoterephthalonitrile hydrate	Ic1cc(cc(c1C#N)I)C#N	HsPGK	1	SmPGK	0.502175	TcPGK	0.396745
PGK1 screen MS_72_1_18_20110414212243	2676	9702	1-(2,5-diphenyl-1,3-thiazol-4-yl)-4-(methylthio)-1,2-dihydropyrimidin-2-one	N1(C2=C(c3ccccc3)SC(=N2)c2ccccc2)C(=O)N=C(SC)C=C1	HsPGK	1	SmPGK	0.320835	TcPGK	0.508202	sapphire_hit
PGK1 screen MS_72_1_18_20110414212243	2667	9749	trisodium 8-hydroxypyrene-1,3,6-trisulfonate	S(=O)(=O)(c1cc(c2c3c1ccc1c(cc(c(c31)cc2)O)S(=O)(=O)[O-])S(=O)(=O)[O-])[O-].[NaH2+].[NaH2+].[NaH2+]	HsPGK	1	SmPGK	6.23159e-15	TcPGK	0.651962	sapphire_hit	venus_hit
PGK1 screen MS_72_1_18_20110414212243	2609	9851	methyl 2-(6-hydroxy-3-oxo-3H-xanthen-9-yl)benzoate	O1c2cc(ccc2C(=C2C1=CC(=O)C=C2)c1c(cccc1)C(=O)OC)O	HsPGK	1	SmPGK	0.273552	TcPGK	0	sapphire_hit
PGK1 screen MS_72_1_18_20110414212243	2614	10028	4-methyl-2,3-dihydro-1H-pyrrolo[3,4-c]quinoline-1,3-dione	N1C(=O)c2c(c3c(nc2C)cccc3)C1=O	HsPGK	1	SmPGK	0.958964	TcPGK	0.393888		venus_hit
PGK1 screen MS_72_1_18_20110414212243	2612	10664	1-acetyl-6,6-dimethyl-3-({2-[(4-methylphenyl)sulfonyl]ethyl}thio)-4,5,6,7-tetrahydrobenzo[c]thiophen-4-one	S1C(=C2C(=C1SCCS(=O)(=O)c1ccc(cc1)C)C(=O)CC(C2)(C)C)C(=O)C	HsPGK	1	SmPGK	0.177086	TcPGK	1.37648	sapphire_hit
PGK1 screen MS_72_1_18_20110414212243	2632	10838	5-[(4-chlorophenyl)thio]-4-nitro-2,1,3-benzothiadiazole	N1=C2C(=C(Sc3ccc(cc3)Cl)C=CC2=NS1)[N+](=O)[O-]	HsPGK	1	SmPGK	0.418727	TcPGK	0.357978	sapphire_hit
PGK1 screen MS_72_1_18_20110414212243	2673	10941	methyl 4-hydroxy-2-(trifluoromethyl)thieno[3,4-b]pyridine-7-carboxylate	N1=C(C=C(C2=CSC(=C21)C(=O)OC)O)C(F)(F)F	HsPGK	1	SmPGK	0.0147654	TcPGK	1.06364	sapphire_hit	venus_hit
PGK1 screen MS_72_1_18_20110414212243	2643	12135	acridin-9-amine	n1c2c(c(c3ccccc13)N)cccc2	HsPGK	1	SmPGK	0.188442	TcPGK	1.23761	sapphire_hit
PGK1 screen MS_72_1_18_20110414212243	2611	12333	4-hydroxy-3-[(4-hydroxy-2-oxo-2H-chromen-3-yl)methyl]-2H-chromen-2-one	O1c2ccccc2C(=C(C1=O)CC1=C(c2c(cccc2)OC1=O)O)O	HsPGK	1	SmPGK	0.425374	TcPGK	0.638501	sapphire_hit
PGK1 screen MS_72_1_18_20110414212243	2623	12463	N1-tetrahydrofuran-2-ylmethyl-2-(3,5-dichloro-2-hydroxybenzylidene)hydrazine-1-carbothioamide	Oc1c(cc(cc1C=NNC(=S)NCC1CCCO1)Cl)Cl	HsPGK	1	SmPGK	0.360907	TcPGK	1.02177	sapphire_hit
PGK1 screen MS_72_1_18_20110414212243	2677	12506	2-[(4-chlorobenzoyl)amino]benzoic acid	N(c1c(cccc1)C(=O)O)C(=O)c1ccc(cc1)Cl	HsPGK	1	SmPGK	0.903906	TcPGK	0.449324		venus_hit
PGK1 screen MS_72_1_18_20110414212243	2625	12757	ethyl 3-cyano-2-hydroxy-6-phenylisonicotinate	n1c(c(c(cc1c1ccccc1)C(=O)OCC)C#N)O	HsPGK	1	SmPGK	0.110156	TcPGK	1.04626	sapphire_hit
PGK1 screen MS_72_1_18_20110414212243	2629	12830	methyl 3-(2,6-dichlorophenyl)-5-({2-[(5-nitro-2-thienyl)methylidene]hydrazino}carbonyl)isoxazole-4-carboxylate	O(C)C(=O)C1=C(C(=O)NN=CC2=CC=C(S2)[N+](=O)[O-])ON=C1c1c(cccc1Cl)Cl	HsPGK	1	SmPGK	0.627565	TcPGK	0.289499		venus_hit
PGK1 screen MS_72_1_18_20110414212243	2645	13085	1,6-dihydrodibenzo[cd,g]indazol-6-one	N1C2=C3C(=CC=CC3=N1)C(=O)c1ccccc21	HsPGK	1	SmPGK	0.112393	TcPGK	0.923929	sapphire_hit
PGK1 screen MS_72_1_18_20110414212243	2609	13309	2-(5-nitro-2-furyl)-2,3,5,6,7,8-hexahydro[1]benzothieno[2,3-d]pyrimidin-4(1H)-one	S1C2=C(C3=C1CCCC3)C(=O)NC(N2)C1=CC=C(O1)[N+](=O)[O-]	HsPGK	1	SmPGK	0.506624	TcPGK	0.259804
PGK1 screen MS_72_1_18_20110414212243	2626	13546	9-methyl-2,3,6,7-tetrahydro-1H,5H,11H-pyrano[2,3-f]pyrido[3,2,1-ij]quinolin-11-one	N12c3c(c4c(cc3CCC2)C(=CC(=O)O4)C)CCC1	HsPGK	1	SmPGK	0	TcPGK	1.01852	sapphire_hit	venus_hit
PGK1 screen MS_72_1_18_20110414212243	2619	13664	2-(2,3-dihydro-1,3-benzothiazol-2-yliden)-3-(2-furyl)-3-oxopropanenitrile	N1c2c(cccc2)SC1=C()C(=O)C1=CC=CO1	HsPGK	1	SmPGK	0.78796	TcPGK	0.47555		venus_hit
PGK1 screen MS_72_1_18_20110414212243	2645	13670	1-nitro-9,10-dioxo-9,10-dihydroanthracene-2-carboxylic acid	O=C1c2c(ccc(c2[N+](=O)[O-])C(=O)O)C(=O)c2ccccc21	HsPGK	1	SmPGK	0.77199	TcPGK	0.477338		venus_hit
PGK1 screen MS_72_1_18_20110414212243	2674	13692	2-(3,4-dimethoxyStyryl)-1,3-benzothiazole	N1=C(C=Cc2ccc(c(c2)OC)OC)Sc2ccccc21	HsPGK	1	SmPGK	0.421042	TcPGK	1.07246	sapphire_hit
PGK1 screen MS_72_1_18_20110414212243	2624	14279	ethyl 4-chloro-2-[2-(ethoxycarbonyl)-4-nitroanilino]benzoate	N(c1c(ccc(c1)Cl)C(=O)OCC)c1ccc(cc1C(=O)OCC)[N+](=O)[O-]	HsPGK	1	SmPGK	0.407661	TcPGK	1.07459	sapphire_hit
PGK1 screen MS_72_1_18_20110414212243	2624	14629	5-(3,4-dimethoxybenzyl)-1,3,4-oxadiazol-2-amine	O1C(=NN=C1N)Cc1cc(c(cc1)OC)OC	HsPGK	1	SmPGK	0.464718	TcPGK	1.62686	sapphire_hit
PGK1 screen MS_72_1_18_20110414212243	2610	15852	methyl 2-cyano-3-{1-[4-(trifluoromethyl)phenyl]-1H-pyrrol-2-yl}acrylate	N1(c2ccc(cc2)C(F)(F)F)C(=CC=C1)C=C(C(=O)OC)C#N	HsPGK	1	SmPGK	0.490077	TcPGK	0.882693	sapphire_hit
PGK1 screen MS_72_1_18_20110414212243	2618	17019	ethyl 6-{[2-(benzoylamino)phenyl]thio}-5-cyano-2-(trifluoromethyl)nicotinate	n1c(c(cc(c1C(F)(F)F)C(=O)OCC)C#N)Sc1ccccc1NC(=O)c1ccccc1	HsPGK	1	SmPGK	0.438329	TcPGK	0.92512	sapphire_hit
PGK1 screen MS_72_1_18_20110414212243	2667	17029	4-chlorophenyl 3-{[2-oxo-5-(trifluoromethyl)-1,2-dihydropyridin-1-yl]methyl}benzene-1-carbothioate	N1(C=C(C=CC1=O)C(F)(F)F)Cc1cccc(c1)C(=O)Sc1ccc(cc1)Cl	HsPGK	1	SmPGK	0.414132	TcPGK	0.963348	sapphire_hit
PGK1 screen MS_72_1_18_20110414212243	2611	17069	5-(methylthio)-2-(2-pyridyl)-2,3-dihydro-1,3,4-thiadiazole	S1C(c2ccccn2)NN=C1SC	HsPGK	1	SmPGK	0.286999	TcPGK	1.02259	sapphire_hit
PGK1 screen MS_72_1_18_20110414212243	2856	18014	3-benzyl-7-{[5-(4-pyridinyl)-1,3,4-oxadiazol-2-yl]sulfanyl}-3H-[1,2,3]triazolo[4,5-d]pyrimidine	C(c1ccccc1)n2nnc3c(Sc4nnc(o4)c5ccncc5)ncnc23	HsPGK	1	SmPGK	0	TcPGK	0.000254198	sapphire_hit	venus_hit
PGK2 screen MS_74_1_20_20110414213751	2704	3259	N2-[3-(trifluoromethyl)phenyl]-5-nitro-2-furamide	O1C(=CC=C1[N+](=O)[O-])C(=O)Nc1cccc(c1)C(F)(F)F	HsPGK	1	TbPGK	0.633399	PvPGK	0.404387		venus_hit
PGK2 screen MS_74_1_20_20110414213751	2707	3466	N1-[(5-nitro-2-thienyl)methylidene]-2-morpholino-5-(trifluoromethyl)aniline	N1(c2ccc(cc2N=CC2=CC=C(S2)[N+](=O)[O-])C(F)(F)F)CCOCC1	HsPGK	1	TbPGK	0.641184	PvPGK	0.0990591		venus_hit
PGK2 screen MS_74_1_20_20110414213751	2685	4116	N1-(4-chloro-2-methylphenyl)-2-[(5-{[(dimethylamino)methylidene]amino}-1,3,4-thiadiazol-2-yl)thio]acetamide	S1C(=NN=C1N=CN(C)C)SCC(=O)Nc1c(cc(cc1)Cl)C	HsPGK	1	TbPGK	1.16125	PvPGK	0.414273		venus_hit
PGK2 screen MS_74_1_20_20110414213751	2727	4424	4,6-dimethyl-3-[4-(trifluoromethyl)styryl]-6,7-dihydroisoxazolo[3,4-d]pyridazin-7-one	N1=C2C(=C(O1)C=Cc1ccc(cc1)C(F)(F)F)C(=NN(C2=O)C)C	HsPGK	1	TbPGK	0.275991	PvPGK	0.962664	sapphire_hit
PGK2 screen MS_74_1_20_20110414213751	2707	4792	1,1,1,3,3,3-hexafluoro-2-{4'-[2,2,2-trifluoro-1-hydroxy-1-(trifluoromethyl)ethyl][1,1'-biphenyl]-4-yl}propan-2-ol	OC(c1ccc(cc1)c1ccc(cc1)C(C(F)(F)F)(C(F)(F)F)O)(C(F)(F)F)C(F)(F)F	HsPGK	1	TbPGK	5.10019	PvPGK	-5.31855e-06		venus_hit
PGK2 screen MS_74_1_20_20110414213751	2720	4805	1-(1-adamantyl)ethylamine hydrochloride	NC(C12CC3CC(C2)CC(C1)C3)C.Cl	HsPGK	1	TbPGK	0.773158	PvPGK	0.453245		venus_hit
PGK2 screen MS_74_1_20_20110414213751	2703	4854	4-amino-9,10-diphenylpyridazino[3',4':3,4]pyrazolo[5,1-c][1,2,4]triazine-3-carboxamide	N12C(=C3C(=C(c4ccccc4)N=NC3=N2)c2ccccc2)N=NC(=C1N)C(=O)N	HsPGK	1	TbPGK	0.203018	PvPGK	0.85229	sapphire_hit
PGK2 screen MS_74_1_20_20110414213751	2703	5250	N1-{4-[2-(1,3-benzodioxol-5-yl)-1-cyanovinyl]phenyl}-3,4,5-trimethoxybenzamide	O1c2c(ccc(c2)C=C(c2ccc(cc2)NC(=O)c2cc(c(c(c2)OC)OC)OC)C#N)OC1	HsPGK	1	TbPGK	0.211173	PvPGK	0.979431	sapphire_hit
PGK2 screen MS_74_1_20_20110414213751	2684	5442	N-(2-furylmethyl)-2-{2-[(2,3,4,5,6-pentamethylbenzyl)thio]acetyl}hydrazine-1-carbothioamide	O1C=CC=C1CNC(=S)NNC(=O)CSCc1c(c(c(c(c1C)C)C)C)C	HsPGK	1	TbPGK	0.972223	PvPGK	0.483609		venus_hit
PGK2 screen MS_74_1_20_20110414213751	2703	5499	2,4-dichloro-6-[5-chloro-6-(trifluoromethyl)-2,3-dihydro-1H-benzo[d]imidazol-2-yl]phenol	N1C(c2cc(cc(c2O)Cl)Cl)Nc2c1cc(c(c2)Cl)C(F)(F)F	HsPGK	1	TbPGK	0.369294	PvPGK	0.52129	sapphire_hit
PGK2 screen MS_74_1_20_20110414213751	2724	5889	N,N-dimethyl-N'-(1-oxo-2-phenyl-1H-inden-3-yl)iminoformamide	N(=CN(C)C)C1=C(c2ccccc2)C(=O)c2c1cccc2	HsPGK	1	TbPGK	0.504743	PvPGK	0.499936
PGK2 screen MS_74_1_20_20110414213751	2724	6083	{1-[(5-nitro-2-furyl)carbonyl]-4-piperidyl}(2,3,4,5,6-pentamethylphenyl)methanone	O=C(c1c(c(c(c(c1C)C)C)C)C)C1CCN(C(=O)C2=CC=C(O2)[N+](=O)[O-])CC1	HsPGK	1	TbPGK	0.724721	PvPGK	0.475376		venus_hit
PGK2 screen MS_74_1_20_20110414213751	2735	6210	ethyl 1-cyano-4-oxo-4H-quinolizine-3-carboxylate	O(C(=O)C1=CC(=C2N(C1=O)C=CC=C2)C#N)CC	HsPGK	1	TbPGK	0.0149841	PvPGK	0.907548	sapphire_hit	venus_hit
PGK2 screen MS_74_1_20_20110414213751	2680	6365	N1,N1-dimethyl-4-[3-(methylthio)-4,5-dihydro-1H-1,2,4-triazol-5-yl]aniline	N1C(c2ccc(cc2)N(C)C)NN=C1SC	HsPGK	1	TbPGK	0.823718	PvPGK	0.0845169		venus_hit
PGK2 screen MS_74_1_20_20110414213751	2706	6746	2-[(5-methylthieno[2,3-d]pyrimidin-4-yl)thio]aniline	S1c2ncnc(c2C(=C1)C)Sc1c(cccc1)N	HsPGK	1	TbPGK	0.482105	PvPGK	0.993976	sapphire_hit
PGK2 screen MS_74_1_20_20110414213751	2731	7107	2-(2-methyl-4-nitro-1H-imidazol-1-yl)-1-(4-methylphenyl)ethan-1-one	N1=C(N(CC(=O)c2ccc(cc2)C)C=C1[N+](=O)[O-])C	HsPGK	1	TbPGK	0.183981	PvPGK	0.218544	sapphire_hit
PGK2 screen MS_74_1_20_20110414213751	2713	8353	4-methyl-2,3-dihydrothieno[3',2':5,6]pyrido[1,2-a]benzimidazole-5-carbonitrile	N12C(=Nc3c2cccc3)C(=C(C2=C1SCC2)C)C#N	HsPGK	1	TbPGK	0.0661771	PvPGK	0.942982	sapphire_hit	venus_hit
PGK2 screen MS_74_1_20_20110414213751	2718	8628	1-[5-methyl-1-phenyl-3-(1,3,4-triphenyl-4,5-dihydro-1H-pyrazol-5-yl)-1H-pyrazol-4-yl]-1-ethanone	N1=C(C2N(c3ccccc3)N=C(C2c2ccccc2)c2ccccc2)C(=C(N1c1ccccc1)C)C(=O)C	HsPGK	1	TbPGK	0.363706	PvPGK	0.827991	sapphire_hit
PGK2 screen MS_74_1_20_20110414213751	2717	8748	1-(3-methoxyphenyl)-4-methyl-2,3-dihydro-1H-pyrrolo[3',2':5,6]pyrido[1,2-a]benzimidazole-5-carbonitrile	N1=C2N(c3c1cccc3)C1=C(C(=C2C#N)C)CCN1c1cccc(c1)OC	HsPGK	1	TbPGK	0.221963	PvPGK	0.818386	sapphire_hit
PGK2 screen MS_74_1_20_20110414213751	2733	8816	4-(2-furyl)-2-oxo-6-(2-thienyl)-1,2-dihydro-3-pyridinecarbonitrile	N1C(=CC(=C(C1=O)C#N)C1=CC=CO1)C1=CC=CS1	HsPGK	1	TbPGK	0.274926	PvPGK	0.969719	sapphire_hit
PGK2 screen MS_74_1_20_20110414213751	2685	8817	4,6-di(2-furyl)-2-oxo-1,2-dihydro-3-pyridinecarbonitrile	O1C=CC=C1C1=C(C#N)C(=O)NC(=C1)C1=CC=CO1	HsPGK	1	TbPGK	0.212788	PvPGK	0.946428	sapphire_hit
PGK2 screen MS_74_1_20_20110414213751	2718	8923	2-[4-(4-chlorophenyl)-4-hydroxypiperidino]-N-(2-morpholinophenyl)isonicotinamide	n1c(cc(cc1)C(=O)Nc1c(cccc1)N1CCOCC1)N1CCC(c2ccc(cc2)Cl)(O)CC1	HsPGK	1	TbPGK	0.36816	PvPGK	0.930389	sapphire_hit
PGK2 screen MS_74_1_20_20110414213751	2708	9095	3-benzoyl-1-(4-methylphenyl)-9-phenyl-4,6-dithia-1,2,9-triazaspiro[4.4]non-2-en-8-one	N1(C2(SCC1=O)N(c1ccc(cc1)C)N=C(S2)C(=O)c1ccccc1)c1ccccc1	HsPGK	1	TbPGK	0.252098	PvPGK	0.889138	sapphire_hit
PGK2 screen MS_74_1_20_20110414213751	2722	9191	4-(2-furyl)-2-oxo-1,5-dihydro-2H-chromeno[4,3-b]pyridine-3-carbonitrile	O1C=CC=C1C1=C(C(=O)NC2=C1COc1c2cccc1)C#N	HsPGK	1	TbPGK	0.0772792	PvPGK	1.05954	sapphire_hit	venus_hit
PGK2 screen MS_74_1_20_20110414213751	2682	9213	2-oxo-4-phenyl-1,2,5,6-tetrahydrobenzo[h]quinoline-3-carbonitrile	N1C2=C(C(=C(C1=O)C#N)c1ccccc1)CCc1c2cccc1	HsPGK	1	TbPGK	0.424277	PvPGK	1.18357	sapphire_hit
PGK2 screen MS_74_1_20_20110414213751	2720	9504	2,6-diiodoterephthalonitrile hydrate	Ic1cc(cc(c1C#N)I)C#N	HsPGK	1	TbPGK	0.271731	PvPGK	0.234716	sapphire_hit
PGK2 screen MS_74_1_20_20110414213751	2685	9640	2-(cinnamylthio)-6-propylpyrimidin-4-ol	n1c(nc(cc1CCC)O)SCC=Cc1ccccc1	HsPGK	1	TbPGK	0.875495	PvPGK	0.382835		venus_hit
PGK2 screen MS_74_1_20_20110414213751	2725	9749	trisodium 8-hydroxypyrene-1,3,6-trisulfonate	S(=O)(=O)(c1cc(c2c3c1ccc1c(cc(c(c31)cc2)O)S(=O)(=O)[O-])S(=O)(=O)[O-])[O-].[NaH2+].[NaH2+].[NaH2+]	HsPGK	1	TbPGK	6.53218e-15	PvPGK	0.432989	sapphire_hit	venus_hit
PGK2 screen MS_74_1_20_20110414213751	2680	9851	methyl 2-(6-hydroxy-3-oxo-3H-xanthen-9-yl)benzoate	O1c2cc(ccc2C(=C2C1=CC(=O)C=C2)c1c(cccc1)C(=O)OC)O	HsPGK	1	TbPGK	0.0715013	PvPGK	0	sapphire_hit	venus_hit
PGK2 screen MS_74_1_20_20110414213751	2731	10941	methyl 4-hydroxy-2-(trifluoromethyl)thieno[3,4-b]pyridine-7-carboxylate	N1=C(C=C(C2=CSC(=C21)C(=O)OC)O)C(F)(F)F	HsPGK	1	TbPGK	0	PvPGK	1.08094	sapphire_hit	venus_hit
PGK2 screen MS_74_1_20_20110414213751	2720	12135	acridin-9-amine	n1c2c(c(c3ccccc13)N)cccc2	HsPGK	1	TbPGK	0.0182289	PvPGK	0.898686	sapphire_hit	venus_hit
PGK2 screen MS_74_1_20_20110414213751	2725	12365	2-(1H-benzimidazol-2-yl)-3-(1,3-benzodioxol-5-yl)acrylonitrile	N1C(=Nc2ccccc12)C(=Cc1ccc2c(c1)OCO2)C#N	HsPGK	1	TbPGK	0.45811	PvPGK	1.05007	sapphire_hit
PGK2 screen MS_74_1_20_20110414213751	2705	12463	N1-tetrahydrofuran-2-ylmethyl-2-(3,5-dichloro-2-hydroxybenzylidene)hydrazine-1-carbothioamide	Oc1c(cc(cc1C=NNC(=S)NCC1CCCO1)Cl)Cl	HsPGK	1	TbPGK	0	PvPGK	0.905439	sapphire_hit
PGK2 screen MS_74_1_20_20110414213751	2732	12803	4-(tert-butyl)phenyl 5-nitrothiophene-2-carboxylate	S1C(=CC=C1[N+](=O)[O-])C(=O)Oc1ccc(cc1)C(C)(C)C	HsPGK	1	TbPGK	0.565773	PvPGK	0.24479		venus_hit
PGK2 screen MS_74_1_20_20110414213751	2704	13015	S-[3-(4-chlorophenyl)-5-(methylsulfanyl)-1H-pyrazol-4-yl] 2,6-difluorobenzenecarbothioate	N1=C(c2ccc(cc2)Cl)C(=C(N1)SC)SC(=O)c1c(cccc1F)F	HsPGK	1	TbPGK	0.49064	PvPGK	1.38562	sapphire_hit
PGK2 screen MS_74_1_20_20110414213751	2717	13085	1,6-dihydrodibenzo[cd,g]indazol-6-one	N1C2=C3C(=CC=CC3=N1)C(=O)c1ccccc21	HsPGK	1	TbPGK	0.00562649	PvPGK	0.997444	sapphire_hit	venus_hit
PGK2 screen MS_74_1_20_20110414213751	2680	13309	2-(5-nitro-2-furyl)-2,3,5,6,7,8-hexahydro[1]benzothieno[2,3-d]pyrimidin-4(1H)-one	S1C2=C(C3=C1CCCC3)C(=O)NC(N2)C1=CC=C(O1)[N+](=O)[O-]	HsPGK	1	TbPGK	0.345212	PvPGK	0.196654	sapphire_hit
PGK2 screen MS_74_1_20_20110414213751	2721	13528	2,2-dimethyl-5-pentacyclo[5.4.0.0~2,6~.0~3,10~.0~5,9~]undec-8-yliden-1,3-dioxane-4,6-dione	O1C(=O)C(=C2C3C4C5C3CC3C5CC4C23)C(=O)OC1(C)C	HsPGK	1	TbPGK	0.300914	PvPGK	0.914449	sapphire_hit
PGK2 screen MS_74_1_20_20110414213751	2708	13546	9-methyl-2,3,6,7-tetrahydro-1H,5H,11H-pyrano[2,3-f]pyrido[3,2,1-ij]quinolin-11-one	N12c3c(c4c(cc3CCC2)C(=CC(=O)O4)C)CCC1	HsPGK	1	TbPGK	0	PvPGK	0.861586	sapphire_hit	venus_hit
PGK2 screen MS_74_1_20_20110414213751	2685	13637	ethyl 2-(acetylamino)-3,3,3-trifluoro-2-[(4-fluorobenzyl)oxy]propanoate	O(C(C(=O)OCC)(NC(=O)C)C(F)(F)F)Cc1ccc(cc1)F	HsPGK	1	TbPGK	0.966625	PvPGK	0.438134		venus_hit
PGK2 screen MS_74_1_20_20110414213751	2717	13670	1-nitro-9,10-dioxo-9,10-dihydroanthracene-2-carboxylic acid	O=C1c2c(ccc(c2[N+](=O)[O-])C(=O)O)C(=O)c2ccccc21	HsPGK	1	TbPGK	0.664881	PvPGK	0.236774		venus_hit
PGK2 screen MS_74_1_20_20110414213751	2712	13927	2-imino-1-isobutyl-5-oxo-1,5-dihydro-2H-dipyrido[1,2-a:2,3-d]pyrimidine-3-carbonitrile	N1(C2=C(C(=O)N3C=CC=CC3=N2)C=C(C1=N)C#N)CC(C)C	HsPGK	1	TbPGK	0.15334	PvPGK	1.03756	sapphire_hit
PGK2 screen MS_74_1_20_20110414213751	2712	15322	methyl 4-cyano-1-oxo-1H-benzo[d]pyrido[2,1-b][1,3]thiazole-3-carboxylate	N12C(=C(C(=CC2=O)C(=O)OC)C#N)Sc2c1cccc2	HsPGK	1	TbPGK	0.143678	PvPGK	1.06392	sapphire_hit
PGK2 screen MS_74_1_20_20110414213751	2716	15323	methyl 1-cyano-4-oxo-4H-quinolizine-2-carboxylate	N12C(=C(C(=CC1=O)C(=O)OC)C#N)C=CC=C2	HsPGK	1	TbPGK	0.368908	PvPGK	1.01376	sapphire_hit
PGK2 screen MS_74_1_20_20110414213751	2723	15600	N1-(3-methoxypropyl)-2-{[5-(4-methoxyphenyl)-2-thienyl]methylidene}hydrazine-1-carbothioamide	S1C(=CC=C1C=NNC(=S)NCCCOC)c1ccc(cc1)OC	HsPGK	1	TbPGK	0.291119	PvPGK	1.07643	sapphire_hit
PGK2 screen MS_74_1_20_20110414213751	2734	15661	2-[2-(2,3,4-trifluorophenyl)hydrazono]malononitrile	N(c1c(c(c(cc1)F)F)F)N=C(C#N)C#N	HsPGK	1	TbPGK	0.732432	PvPGK	0.397113		venus_hit
PGK2 screen MS_74_1_20_20110414213751	2720	15810	1H-indene-3-carboxamide	NC(=O)C1=CCc2c1cccc2	HsPGK	1	TbPGK	0.950183	PvPGK	0.443877		venus_hit
PGK2 screen MS_74_1_20_20110414213751	2684	15871	2,2-dimethyl-1-{4-[5-(trifluoromethyl)pyridin-2-yl]piperazino}propan-1-one	N1(c2ccc(cn2)C(F)(F)F)CCN(C(=O)C(C)(C)C)CC1	HsPGK	1	TbPGK	0.891492	PvPGK	0.264972		venus_hit
PGK2 screen MS_74_1_20_20110414213751	2680	16213	2-(2,4-dichlorophenoxy)ethyl 5-nitro-2-furoate	O1C(=CC=C1[N+](=O)[O-])C(=O)OCCOc1ccc(cc1Cl)Cl	HsPGK	1	TbPGK	0.766406	PvPGK	0.485533		venus_hit
PGK2 screen MS_74_1_20_20110414213751	2687	16496	N1-(4-isopropylphenyl)-2-({4-[4-methyl-2-(2-thienyl)-1,3-thiazol-5-yl]pyrimidin-2-yl}thio)acetamide	S1C(=C(N=C1C1=CC=CS1)C)c1nc(ncc1)SCC(=O)Nc1ccc(cc1)C(C)C	HsPGK	1	TbPGK	0.471905	PvPGK	0.760085	sapphire_hit
PGK2 screen MS_74_1_20_20110414213751	2700	17019	ethyl 6-{[2-(benzoylamino)phenyl]thio}-5-cyano-2-(trifluoromethyl)nicotinate	n1c(c(cc(c1C(F)(F)F)C(=O)OCC)C#N)Sc1ccccc1NC(=O)c1ccccc1	HsPGK	1	TbPGK	0.457526	PvPGK	0.880032	sapphire_hit
PGK2 screen MS_74_1_20_20110414213751	2725	17029	4-chlorophenyl 3-{[2-oxo-5-(trifluoromethyl)-1,2-dihydropyridin-1-yl]methyl}benzene-1-carbothioate	N1(C=C(C=CC1=O)C(F)(F)F)Cc1cccc(c1)C(=O)Sc1ccc(cc1)Cl	HsPGK	1	TbPGK	0.427627	PvPGK	0.994329	sapphire_hit
PGK2 screen MS_74_1_20_20110414213751	2718	17063	N1-({2-[3-chloro-5-(trifluoromethyl)-2-pyridyl]hydrazino}carbothioyl)-4-methylbenzamide	n1cc(cc(c1NNC(=S)NC(=O)c1ccc(cc1)C)Cl)C(F)(F)F	HsPGK	1	TbPGK	0.480245	PvPGK	0.890484	sapphire_hit
TS3 screen MS_63_1_15_20110414203535	2130	3143	(5-nitro-2-furyl){4-[2-nitro-4-(trifluoromethyl)phenyl]-1,4-diazepan-1-yl}methanone	N1(c2c(cc(cc2)C(F)(F)F)[N+](=O)[O-])CCN(C(=O)C2=CC=C(O2)[N+](=O)[O-])CCC1	HsDHFR	1	PvDHFR	0.245162	PfRdhfr	1.146	sapphire_hit
TS3 screen MS_63_1_15_20110414203535	2129	3390	2-[(2,4-dinitrophenyl)thio]-5-methyl-1-[(4-methylphenyl)sulfonyl]-1H-benzo[d]imidazole	N1(c2c(cc(cc2)C)N=C1Sc1ccc(cc1[N+](=O)[O-])[N+](=O)[O-])S(=O)(=O)c1ccc(cc1)C	HsDHFR	1	PvDHFR	0.460823	PfRdhfr	0.84011	sapphire_hit
TS3 screen MS_63_1_15_20110414203535	2141	3466	N1-[(5-nitro-2-thienyl)methylidene]-2-morpholino-5-(trifluoromethyl)aniline	N1(c2ccc(cc2N=CC2=CC=C(S2)[N+](=O)[O-])C(F)(F)F)CCOCC1	HsDHFR	1	PvDHFR	0.155962	PfRdhfr	0.482315	sapphire_hit
TS3 screen MS_63_1_15_20110414203535	2163	3474	5-nitro-2-(5-nitro-2-thienyl)-2,3-dihydro-1H-benzo[d]imidazole	N1C(C2=CC=C(S2)[N+](=O)[O-])Nc2ccc(cc12)[N+](=O)[O-]	HsDHFR	1	PvDHFR	0.430866	PfRdhfr	1.07199	sapphire_hit
TS3 screen MS_63_1_15_20110414203535	2127	3548	N1-(8-quinolyl)-2,4,5-trichlorobenzene-1-sulfonamide	n1c2c(cccc2ccc1)NS(=O)(=O)c1cc(c(cc1Cl)Cl)Cl	HsDHFR	1	PvDHFR	0.290573	PfRdhfr	1.33911	sapphire_hit
TS3 screen MS_63_1_15_20110414203535	2141	3947	N2-(6-ethoxy-1,3-benzothiazol-2-yl)-5-nitro-2-furamide	S1c2c(ccc(c2)OCC)N=C1NC(=O)C1=CC=C(O1)[N+](=O)[O-]	HsDHFR	1	PvDHFR	0.415661	PfRdhfr	0.895969	sapphire_hit
TS3 screen MS_63_1_15_20110414203535	2136	3978	ethyl 5-ethyl-2-{[(5-nitro-2-furyl)carbonyl]amino}thiophene-3-carboxylate	S1C(=C(C=C1CC)C(=O)OCC)NC(=O)C1=CC=C(O1)[N+](=O)[O-]	HsDHFR	1	PvDHFR	0.0932247	PfRdhfr	0.647886	sapphire_hit
TS3 screen MS_63_1_15_20110414203535	2152	4305	1-(3-nitrophenyl)-2-[(4-phenyl-3-thioxo-3H-1,2-dithiol-5-yl)thio]ethan-1-one	S1C(=C(c2ccccc2)C(=S)S1)SCC(=O)c1cccc(c1)[N+](=O)[O-]	HsDHFR	1	PvDHFR	0.294742	PfRdhfr	0.771451	sapphire_hit
TS3 screen MS_63_1_15_20110414203535	2148	4662	3-(1,3-benzoxazol-2-ylthio)-1-(4-methoxyphenyl)prop-2-en-1-one	N1=C(SC=CC(=O)c2ccc(cc2)OC)Oc2ccccc21	HsDHFR	1	PvDHFR	0.408142	PfRdhfr	0.935278	sapphire_hit
TS3 screen MS_63_1_15_20110414203535	2173	4848	methyl [4-(acetylamino)anilino]methanedithioate	N(c1ccc(cc1)NC(=O)C)C(=S)SC	HsDHFR	1	PvDHFR	0.438356	PfRdhfr	0.61347	sapphire_hit
TS3 screen MS_63_1_15_20110414203535	2137	4854	4-amino-9,10-diphenylpyridazino[3',4':3,4]pyrazolo[5,1-c][1,2,4]triazine-3-carboxamide	N12C(=C3C(=C(c4ccccc4)N=NC3=N2)c2ccccc2)N=NC(=C1N)C(=O)N	HsDHFR	1	PvDHFR	0.477937	PfRdhfr	0.908728	sapphire_hit
TS3 screen MS_63_1_15_20110414203535	2144	5322	1-(5-chloro-2,4-dimethoxyphenyl)-2,5-dihydro-1H-pyrrole-2,5-dione	N1(c2c(cc(c(c2)Cl)OC)OC)C(=O)C=CC1=O	HsDHFR	1	PvDHFR	0.218163	PfRdhfr	1.73074	sapphire_hit
TS3 screen MS_63_1_15_20110414203535	2172	5678	1-[5-[3-(2,6-dichlorophenyl)-5-methylisoxazol-4-yl]-2-(5-nitro-2-thienyl)-1,3,4-oxadiazol-3(2H)-yl]ethan-1-one	N1=C(c2c(cccc2Cl)Cl)C(=C(O1)C)C1=NN(C(=O)C)C(O1)C1=CC=C(S1)[N+](=O)[O-]	HsDHFR	1	PvDHFR	0.296716	PfRdhfr	0.698701	sapphire_hit
TS3 screen MS_63_1_15_20110414203535	2146	5829	2-[(2,4-dinitrophenyl)thio]-4,5-dihydro-1,3-thiazole	[N+](=O)(c1c(ccc(c1)[N+](=O)[O-])SC1=NCCS1)[O-]	HsDHFR	1	PvDHFR	0.19584	PfRdhfr	0.764419	sapphire_hit
TS3 screen MS_63_1_15_20110414203535	2127	5868	3-(2,3,4,5,6-pentamethylphenyl)prop-2-yn-1-ol	OCC#Cc1c(c(c(c(c1C)C)C)C)C	HsDHFR	1	PvDHFR	0.410654	PfRdhfr	0.932175	sapphire_hit
TS3 screen MS_63_1_15_20110414203535	2158	6083	{1-[(5-nitro-2-furyl)carbonyl]-4-piperidyl}(2,3,4,5,6-pentamethylphenyl)methanone	O=C(c1c(c(c(c(c1C)C)C)C)C)C1CCN(C(=O)C2=CC=C(O2)[N+](=O)[O-])CC1	HsDHFR	1	PvDHFR	0.129162	PfRdhfr	0.498917	sapphire_hit
TS3 screen MS_63_1_15_20110414203535	2125	6178	(2,5-dichloro-3-thienyl)methyl N-(pyridin-3-ylmethyl)carbamodithioate	S1C(=C(C=C1Cl)CSC(=S)NCc1cccnc1)Cl	HsDHFR	1	PvDHFR	0.334915	PfRdhfr	0.941877	sapphire_hit
TS3 screen MS_63_1_15_20110414203535	2173	6210	ethyl 1-cyano-4-oxo-4H-quinolizine-3-carboxylate	O(C(=O)C1=CC(=C2N(C1=O)C=CC=C2)C#N)CC	HsDHFR	1	PvDHFR	0.287188	PfRdhfr	0.883386	sapphire_hit
TS3 screen MS_63_1_15_20110414203535	2125	6365	N1,N1-dimethyl-4-[3-(methylthio)-4,5-dihydro-1H-1,2,4-triazol-5-yl]aniline	N1C(c2ccc(cc2)N(C)C)NN=C1SC	HsDHFR	1	PvDHFR	0.865893	PfRdhfr	0.264172		venus_hit
TS3 screen MS_63_1_15_20110414203535	2170	6480	1-(3-ethyl-5,5,8,8-tetramethyl-5,6,7,8-tetrahydronaphthalen-2-yl)-3-morpholinopropan-1-one hydrochloride	Cl.O=C(c1cc2c(cc1CC)C(CCC2(C)C)(C)C)CCN1CCOCC1	HsDHFR	1	PvDHFR	0.0504334	PfRdhfr	1.77527	sapphire_hit	venus_hit
TS3 screen MS_63_1_15_20110414203535	2126	6673	3-bromobenzo[e]pyrazolo[5,1-c][1,2,4]triazin-8-ol	N12c3cc(ccc3N=NC1=C(Br)C=N2)O	HsDHFR	1	PvDHFR	0.422084	PfRdhfr	0.969685	sapphire_hit
TS3 screen MS_63_1_15_20110414203535	2171	7652	4-(1,3-benzodioxol-5-yl)-3-[4-(tert-butyl)phenyl]-5-[(1-methyl-4-nitro-1H-imidazol-5-yl)sulfanyl]-4H-1,2,4-triazole	O1c2cc(ccc2OC1)N1C(=NN=C1SC1=C([N+](=O)[O-])N=CN1C)c1ccc(cc1)C(C)(C)C	HsDHFR	1	PvDHFR	0.407899	PfRdhfr	0.961923	sapphire_hit
TS3 screen MS_63_1_15_20110414203535	2147	8353	4-methyl-2,3-dihydrothieno[3',2':5,6]pyrido[1,2-a]benzimidazole-5-carbonitrile	N12C(=Nc3c2cccc3)C(=C(C2=C1SCC2)C)C#N	HsDHFR	1	PvDHFR	0.344936	PfRdhfr	0.949797	sapphire_hit
TS3 screen MS_63_1_15_20110414203535	2125	8366	4-{[5-(4-chlorophenyl)-4-phenyl-4H-1,2,4-triazol-3-yl]sulfanyl}-1-phenyl-1H-pyrazolo[3,4-d]pyrimidine	N1(c2ccccc2)C(=NN=C1c1ccc(cc1)Cl)Sc1c2c(ncn1)N(c1ccccc1)N=C2	HsDHFR	1	PvDHFR	0.327566	PfRdhfr	0.920347	sapphire_hit
TS3 screen MS_63_1_15_20110414203535	2170	8751	11-[(4,5-diphenyl-4H-1,2,4-triazol-3-yl)sulfanyl]-2,3-dihydro-1H-cyclopenta[4,5]pyrido[1,2-a]benzimidazole-4-carbonitrile	N1=C(SC2=C3CCCC3=C(C3=Nc4c(cccc4)N32)C#N)N(c2ccccc2)C(=N1)c1ccccc1	HsDHFR	1	PvDHFR	0.128863	PfRdhfr	0.651702	sapphire_hit
TS3 screen MS_63_1_15_20110414203535	2130	8817	4,6-di(2-furyl)-2-oxo-1,2-dihydro-3-pyridinecarbonitrile	O1C=CC=C1C1=C(C#N)C(=O)NC(=C1)C1=CC=CO1	HsDHFR	1	PvDHFR	0.396031	PfRdhfr	0.995341	sapphire_hit
TS3 screen MS_63_1_15_20110414203535	2174	8853	2-hydroxy-N-[(4-methyl-2-phenyl-1,3-thiazol-5-yl)carbonyl]benzamide	N1=C(c2ccccc2)SC(=C1C)C(=O)NC(=O)c1ccccc1O	HsDHFR	1	PvDHFR	0.492775	PfRdhfr	0.750792	sapphire_hit
TS3 screen MS_63_1_15_20110414203535	2170	9048	1-(4-bromophenyl)-2-[(5-phenyl[1,2,4]triazolo[1,5-a]pyrimidin-7-yl)sulfanyl]-1-ethanone	N1=CN=C2N1C(=CC(=N2)c1ccccc1)SCC(=O)c1ccc(cc1)Br	HsDHFR	1	PvDHFR	0.345611	PfRdhfr	0.775279	sapphire_hit
TS3 screen MS_63_1_15_20110414203535	2128	9081	3-(2-chlorobenzyl)-7-[(4,5-diphenyl-4H-1,2,4-triazol-3-yl)sulfanyl]-3H-[1,2,3]triazolo[4,5-d]pyrimidine	N1(N=Nc2c1ncnc2SC1=NN=C(c2ccccc2)N1c1ccccc1)Cc1ccccc1Cl	HsDHFR	1	PvDHFR	0.169464	PfRdhfr	1.09092	sapphire_hit
TS3 screen MS_63_1_15_20110414203535	2164	9421	2-(3-chloro-4-hydroxyiminocyclohexa-2,5-dienyliden)-2-(4-methylphenyl)acetonitrile	N#CC(=C1C=C(C(=NO)C=C1)Cl)c1ccc(cc1)C	HsDHFR	1	PvDHFR	0.492967	PfRdhfr	0.968751	sapphire_hit
TS3 screen MS_63_1_15_20110414203535	2143	9499	4,4-dimethyl-1-(3-nitrophenyl)-2-(1H-1,2,4-triazol-1-yl)pent-1-en-3-one	N1(C(=Cc2cc(ccc2)[N+](=O)[O-])C(=O)C(C)(C)C)C=NC=N1	HsDHFR	1	PvDHFR	0.150934	PfRdhfr	1.02409	sapphire_hit
TS3 screen MS_63_1_15_20110414203535	2149	9504	2,6-diiodoterephthalonitrile hydrate	Ic1cc(cc(c1C#N)I)C#N	HsDHFR	1	PvDHFR	0.304709	PfRdhfr	0.339802	sapphire_hit
TS3 screen MS_63_1_15_20110414203535	2170	9557	pyridine-2-carbaldehyde 2-(2-quinolyl)hydrazone	n1c2c(ccc1NN=Cc1ncccc1)cccc2	HsDHFR	1	PvDHFR	0.273268	PfRdhfr	1.27611	sapphire_hit
TS3 screen MS_63_1_15_20110414203535	2159	9749	trisodium 8-hydroxypyrene-1,3,6-trisulfonate	S(=O)(=O)(c1cc(c2c3c1ccc1c(cc(c(c31)cc2)O)S(=O)(=O)[O-])S(=O)(=O)[O-])[O-].[NaH2+].[NaH2+].[NaH2+]	HsDHFR	1	PvDHFR	0	PfRdhfr	0.571624	sapphire_hit
TS3 screen MS_63_1_15_20110414203535	2146	9843	1-propyl-6-{2-[4-(trifluoromethyl)phenyl]diazenyl}-1,2,3,4-tetrahydroquinoline	N1(c2c(cc(cc2)N=Nc2ccc(cc2)C(F)(F)F)CCC1)CCC	HsDHFR	1	PvDHFR	0.361211	PfRdhfr	0.890158	sapphire_hit
TS3 screen MS_63_1_15_20110414203535	2125	9851	methyl 2-(6-hydroxy-3-oxo-3H-xanthen-9-yl)benzoate	O1c2cc(ccc2C(=C2C1=CC(=O)C=C2)c1c(cccc1)C(=O)OC)O	HsDHFR	1	PvDHFR	0.231923	PfRdhfr	0	sapphire_hit
TS3 screen MS_63_1_15_20110414203535	2172	10371	1-{5-[(2,3-dichlorophenyl)thio]-4-nitro-2-thienyl}ethan-1-one	S(C1=C(C=C(S1)C(=O)C)[N+](=O)[O-])c1cccc(c1Cl)Cl	HsDHFR	1	PvDHFR	0.180475	PfRdhfr	0.743566	sapphire_hit
TS3 screen MS_63_1_15_20110414203535	2144	10655	di(4-methoxyphenyl) 5-chlorothiophene-2,4-disulfonate	S(=O)(=O)(C1=CC(=C(S1)Cl)S(=O)(=O)Oc1ccc(cc1)OC)Oc1ccc(cc1)OC	HsDHFR	1	PvDHFR	0.481797	PfRdhfr	0.882563	sapphire_hit
TS3 screen MS_63_1_15_20110414203535	2171	10693	ethyl 8-(methylsulfinyl)-4,5-dihydrothieno[3,4-g][1,2]benzisoxazole-6-carboxylate	S1C(=C2C(=C1C(=O)OCC)CCC1=C2ON=C1)S(=O)C	HsDHFR	1	PvDHFR	0.304239	PfRdhfr	0.875156	sapphire_hit
TS3 screen MS_63_1_15_20110414203535	2149	10879	4-[(4-methoxybenzyl)thio]-7-nitro-2,1,3-benzoxadiazole	N1=C2C(=NO1)C(=CC=C2SCc1ccc(cc1)OC)[N+](=O)[O-]	HsDHFR	1	PvDHFR	0.221997	PfRdhfr	0.871372	sapphire_hit
TS3 screen MS_63_1_15_20110414203535	2144	10885	2-[(7-nitro-2,1,3-benzoxadiazol-4-yl)thio]ethyl N-[3-(trifluoromethyl)phenyl]carbamate	N1=C2C(=NO1)C(=CC=C2[N+](=O)[O-])SCCOC(=O)Nc1cc(ccc1)C(F)(F)F	HsDHFR	1	PvDHFR	0.106548	PfRdhfr	1.50884	sapphire_hit
TS3 screen MS_63_1_15_20110414203535	2165	10941	methyl 4-hydroxy-2-(trifluoromethyl)thieno[3,4-b]pyridine-7-carboxylate	N1=C(C=C(C2=CSC(=C21)C(=O)OC)O)C(F)(F)F	HsDHFR	1	PvDHFR	0	PfRdhfr	0.995948	sapphire_hit	venus_hit
TS3 screen MS_63_1_15_20110414203535	2164	11133	N-[5-(2-phenyleth-1-ynyl)-3-pyridyl]-N'-[3-(trifluoromethyl)phenyl]urea	N(c1cc(cnc1)C#Cc1ccccc1)C(=O)Nc1cccc(c1)C(F)(F)F	HsDHFR	1	PvDHFR	0.0548163	PfRdhfr	1.06706	sapphire_hit	venus_hit
TS3 screen MS_63_1_15_20110414203535	2126	11635	2-[(2,4-dinitrophenyl)thio]-4-(3-pyridyl)pyrimidine	S(c1c(cc(cc1)[N+](=O)[O-])[N+](=O)[O-])c1nccc(n1)c1cnccc1	HsDHFR	1	PvDHFR	0.357077	PfRdhfr	0.795825	sapphire_hit
TS3 screen MS_63_1_15_20110414203535	2174	11636	5-nitro-2-{[4-(3-pyridyl)pyrimidin-2-yl]thio}-1,3-thiazole	n1c(ccnc1SC1=NC=C(S1)[N+](=O)[O-])c1cnccc1	HsDHFR	1	PvDHFR	0.210958	PfRdhfr	0.83631	sapphire_hit
TS3 screen MS_63_1_15_20110414203535	2160	11706	5-[(4-methylphenyl)thio]quinazoline-2,4-diamine	S(c1cccc2nc(nc(c12)N)N)c1ccc(cc1)C	HsDHFR	1	PvDHFR	0.134077	PfRdhfr	0.912837	sapphire_hit
TS3 screen MS_63_1_15_20110414203535	2159	12026	1-(4-fluorophenyl)-3-{[3-(4-fluorophenyl)-3-oxoprop-1-enyl]thio}prop-2-en-1-one	O=C(c1ccc(cc1)F)C=CSC=CC(=O)c1ccc(cc1)F	HsDHFR	1	PvDHFR	0.490572	PfRdhfr	0.879816	sapphire_hit
TS3 screen MS_63_1_15_20110414203535	2172	12037	1-(4-butylphenyl)-3-(dimethylamino)propan-1-one hydrochloride	O=C(c1ccc(cc1)CCCC)CCN(C)C.Cl	HsDHFR	1	PvDHFR	0.458081	PfRdhfr	0.863654	sapphire_hit
TS3 screen MS_63_1_15_20110414203535	2163	12054	10,13-dimethyl-2-methylidene-3-oxo-2,3,6,7,8,9,10,11,12,13,14,15,16,17-tetradecahydro-1H-cyclopenta[a]phenanthren-17-yl ethyl carbonate	O(C1C2(C(C3C(C4(C(=CC(=O)C(=C)C4)CC3)C)CC2)CC1)C)C(=O)OCC	HsDHFR	1	PvDHFR	0.266081	PfRdhfr	0.841733	sapphire_hit
TS3 screen MS_63_1_15_20110414203535	2170	12100	2-methyl-5-nitro-2,3-dihydro-1H-benzo[de]isoquinoline-1,3-dione	N1(C(=O)c2cc(cc3cccc(c23)C1=O)[N+](=O)[O-])C	HsDHFR	1	PvDHFR	0.379545	PfRdhfr	0.888739	sapphire_hit
TS3 screen MS_63_1_15_20110414203535	2149	12135	acridin-9-amine	n1c2c(c(c3ccccc13)N)cccc2	HsDHFR	1	PvDHFR	0.352778	PfRdhfr	1.04189	sapphire_hit
TS3 screen MS_63_1_15_20110414203535	2170	12376	5-nitro-2-(tetrahydrofuran-2-ylmethyl)-2,3-dihydro-1H-benzo[de]isoquinoline-1,3-dione	N1(C(=O)c2cc(cc3cccc(c23)C1=O)[N+](=O)[O-])CC1CCCO1	HsDHFR	1	PvDHFR	0.373157	PfRdhfr	0.830366	sapphire_hit
TS3 screen MS_63_1_15_20110414203535	2163	12588	N1-[4-(4-chlorophenyl)-1,3-thiazol-2-yl]-3-tetrahydro-1H-pyrrol-1-ylpropanamide	N1=C(NC(=O)CCN2CCCC2)SC=C1c1ccc(cc1)Cl	HsDHFR	1	PvDHFR	0.346829	PfRdhfr	0.93102	sapphire_hit
TS3 screen MS_63_1_15_20110414203535	2141	12757	ethyl 3-cyano-2-hydroxy-6-phenylisonicotinate	n1c(c(c(cc1c1ccccc1)C(=O)OCC)C#N)O	HsDHFR	1	PvDHFR	0.214716	PfRdhfr	0.968362	sapphire_hit
TS3 screen MS_63_1_15_20110414203535	2170	12803	4-(tert-butyl)phenyl 5-nitrothiophene-2-carboxylate	S1C(=CC=C1[N+](=O)[O-])C(=O)Oc1ccc(cc1)C(C)(C)C	HsDHFR	1	PvDHFR	0.0687611	PfRdhfr	0.132374	sapphire_hit	venus_hit
TS3 screen MS_63_1_15_20110414203535	2138	13015	S-[3-(4-chlorophenyl)-5-(methylsulfanyl)-1H-pyrazol-4-yl] 2,6-difluorobenzenecarbothioate	N1=C(c2ccc(cc2)Cl)C(=C(N1)SC)SC(=O)c1c(cccc1F)F	HsDHFR	1	PvDHFR	0.292556	PfRdhfr	0.879292	sapphire_hit
TS3 screen MS_63_1_15_20110414203535	2151	13085	1,6-dihydrodibenzo[cd,g]indazol-6-one	N1C2=C3C(=CC=CC3=N1)C(=O)c1ccccc21	HsDHFR	1	PvDHFR	0.0823718	PfRdhfr	0.734953	sapphire_hit	venus_hit
TS3 screen MS_63_1_15_20110414203535	2142	13546	9-methyl-2,3,6,7-tetrahydro-1H,5H,11H-pyrano[2,3-f]pyrido[3,2,1-ij]quinolin-11-one	N12c3c(c4c(cc3CCC2)C(=CC(=O)O4)C)CCC1	HsDHFR	1	PvDHFR	0.0204576	PfRdhfr	0.912288	sapphire_hit	venus_hit
TS3 screen MS_63_1_15_20110414203535	2170	13692	2-(3,4-dimethoxyStyryl)-1,3-benzothiazole	N1=C(C=Cc2ccc(c(c2)OC)OC)Sc2ccccc21	HsDHFR	1	PvDHFR	0.249971	PfRdhfr	1.00059	sapphire_hit
TS3 screen MS_63_1_15_20110414203535	2173	14144	3,5-di(3,4-dimethoxyphenethyl)-1,3,5-thiadiazinane-2-thione	O(c1cc(ccc1OC)CCN1CN(CCc2ccc(c(c2)OC)OC)CSC1=S)C	HsDHFR	1	PvDHFR	0.302419	PfRdhfr	0.912232	sapphire_hit
TS3 screen MS_63_1_15_20110414203535	2143	14182	4-oxo-4-{2-[(2,3,4,5,6-pentamethylbenzyl)sulfanyl]anilino}-2-butenoic acid	S(c1ccccc1NC(=O)C=CC(=O)O)Cc1c(c(c(c(c1C)C)C)C)C	HsDHFR	1	PvDHFR	0.398211	PfRdhfr	0.951531	sapphire_hit
TS3 screen MS_63_1_15_20110414203535	2144	14246	2-{[5-(4-nitrophenyl)-2-furyl]methylidene}malononitrile	O1C(=CC=C1C=C(C#N)C#N)c1ccc(cc1)[N+](=O)[O-]	HsDHFR	1	PvDHFR	0.355477	PfRdhfr	0.894334	sapphire_hit
TS3 screen MS_63_1_15_20110414203535	2127	14371	2-(2,4-dichlorophenyl)-3-nitro-2H-chromene	O1C(c2ccc(cc2Cl)Cl)C(=Cc2c1cccc2)[N+](=O)[O-]	HsDHFR	1	PvDHFR	0.253881	PfRdhfr	2.07879	sapphire_hit
TS3 screen MS_63_1_15_20110414203535	2165	14430	6-amino-1,3-dimethyl-5-[1-(4-methylphenyl)-2-nitroethyl]-1,2,3,4-tetrahydropyrimidine-2,4-dione	N1(C(=C(C(c2ccc(cc2)C)C[N+](=O)[O-])C(=O)N(C1=O)C)N)C	HsDHFR	1	PvDHFR	0.488662	PfRdhfr	0.762916	sapphire_hit
TS3 screen MS_63_1_15_20110414203535	2163	14447	1-(5-chloro-2-methoxyphenyl)-3-phenyl-2,5-dihydro-1H-pyrrole-2,5-dione	N1(c2c(ccc(c2)Cl)OC)C(=O)C(=CC1=O)c1ccccc1	HsDHFR	1	PvDHFR	0.4046	PfRdhfr	1.06102	sapphire_hit
TS3 screen MS_63_1_15_20110414203535	2158	14576	3,5-di(3-pyridylmethyl)-1,3,5-thiadiazinane-2-thione	N1(CN(Cc2cnccc2)CSC1=S)Cc1cnccc1	HsDHFR	1	PvDHFR	0.271702	PfRdhfr	0.965041	sapphire_hit
TS3 screen MS_63_1_15_20110414203535	2162	15210	2-{[5-(2-thienyl)-2-thienyl]methylidene}malononitrile	S1C(=CC=C1C=C(C#N)C#N)C1=CC=CS1	HsDHFR	1	PvDHFR	0.333015	PfRdhfr	0.810343	sapphire_hit
TS3 screen MS_63_1_15_20110414203535	2138	15254	N2-{[5-(2-thienyl)-2-thienyl]methyl}-5-nitrothiophene-2-carboxamide	S1C(=CC=C1CNC(=O)C1=CC=C(S1)[N+](=O)[O-])C1=CC=CS1	HsDHFR	1	PvDHFR	0.21924	PfRdhfr	1.50038	sapphire_hit
TS3 screen MS_63_1_15_20110414203535	2141	15497	1,1,1,5,5,5-hexafluoro-4-[2-(4-nitrophenyl)hydrazono]pentan-2-one	N(c1ccc(cc1)[N+](=O)[O-])N=C(CC(=O)C(F)(F)F)C(F)(F)F	HsDHFR	1	PvDHFR	0.492632	PfRdhfr	0.475266
TS3 screen MS_63_1_15_20110414203535	2172	15661	2-[2-(2,3,4-trifluorophenyl)hydrazono]malononitrile	N(c1c(c(c(cc1)F)F)F)N=C(C#N)C#N	HsDHFR	1	PvDHFR	1.30179	PfRdhfr	0.471684		venus_hit
TS3 screen MS_63_1_15_20110414203535	2170	15667	2-({5-[2,6-dichloro-4-(trifluoromethyl)phenyl]-2-furyl}methylidene)malononitrile	O1C(=CC=C1C=C(C#N)C#N)c1c(cc(cc1Cl)C(F)(F)F)Cl	HsDHFR	1	PvDHFR	0.379933	PfRdhfr	0.781233	sapphire_hit
TS3 screen MS_63_1_15_20110414203535	2128	16020	methyl 3-[5-(tert-butyl)-2-methyl-3-furyl]-4-cyano-5-(methylsulfonyl)thiophene-2-carboxylate	S1C(=C(C2=C(OC(=C2)C(C)(C)C)C)C(=C1S(=O)(=O)C)C#N)C(=O)OC	HsDHFR	1	PvDHFR	0.110944	PfRdhfr	0.898719	sapphire_hit
TS3 screen MS_63_1_15_20110414203535	2141	16169	3-(10H-phenothiazin-2-yl)-5-(trifluoromethyl)-4,5-dihydro-1H-pyrazol-5-ol	FC(C1(CC(=NN1)c1cc2c(cc1)Sc1ccccc1N2)O)(F)F	HsDHFR	1	PvDHFR	0.0559223	PfRdhfr	0.8919	sapphire_hit	venus_hit
TS3 screen MS_63_1_15_20110414203535	2125	16213	2-(2,4-dichlorophenoxy)ethyl 5-nitro-2-furoate	O1C(=CC=C1[N+](=O)[O-])C(=O)OCCOc1ccc(cc1Cl)Cl	HsDHFR	1	PvDHFR	0.222751	PfRdhfr	0.530247	sapphire_hit
TS3 screen MS_63_1_15_20110414203535	2158	16219	N'5-(2,2,2-trichloroacetyl)-3-(3-methylphenyl)-1,2,4-oxadiazole-5-carbohydrazide	N1=C(C(=O)NNC(=O)C(Cl)(Cl)Cl)ON=C1c1cccc(c1)C	HsDHFR	1	PvDHFR	0.373568	PfRdhfr	0.826381	sapphire_hit
TS3 screen MS_63_1_15_20110414203535	2141	16490	2-{[1-isopropyl-5-(trifluoromethyl)-1H-benzo[d]imidazol-2-yl]thio}-5-nitro-1,3-thiazole	N1(c2c(cc(cc2)C(F)(F)F)N=C1SC1=NC=C(S1)[N+](=O)[O-])C(C)C	HsDHFR	1	PvDHFR	0.0506433	PfRdhfr	0.917216	sapphire_hit	venus_hit
TS3 screen MS_63_1_15_20110414203535	2141	16536	5-nitro-2-{[5-(trifluoromethyl)-2-pyridyl]thio}-1,3-thiazole	S(C1=NC=C(S1)[N+](=O)[O-])c1ncc(cc1)C(F)(F)F	HsDHFR	1	PvDHFR	0.406873	PfRdhfr	0.947052	sapphire_hit
TS3 screen MS_63_1_15_20110414203535	2161	16675	nitromethyl 4-propylphenyl sulfone	S(=O)(=O)(c1ccc(cc1)CCC)C[N+](=O)[O-]	HsDHFR	1	PvDHFR	0.476021	PfRdhfr	0.892087	sapphire_hit
TS3 screen MS_63_1_15_20110414203535	2148	16687	ethyl 4-{[4-methyl-5-(trifluoromethyl)-4H-1,2,4-triazol-3-yl]thio}-3-oxobutanoate	N1(C(=NN=C1C(F)(F)F)SCC(=O)CC(=O)OCC)C	HsDHFR	1	PvDHFR	0.435321	PfRdhfr	0.963963	sapphire_hit
TS3 screen MS_63_1_15_20110414203535	2141	16756	4,4,4-trifluoro-1-(2-thienyl)-2-{2-[3-(trifluoromethyl)phenyl]hydrazono}butane-1,3-dione	N(=C(C(=O)C1=CC=CS1)C(=O)C(F)(F)F)Nc1cc(ccc1)C(F)(F)F	HsDHFR	1	PvDHFR	0.377517	PfRdhfr	0.721893	sapphire_hit
TS3 screen MS_63_1_15_20110414203535	2142	16830	methyl 5-cyano-2-(dimethoxymethyl)-6-[(5-nitro-1,3-thiazol-2-yl)thio]nicotinate	n1c(c(cc(c1SC1=NC=C(S1)[N+](=O)[O-])C#N)C(=O)OC)C(OC)OC	HsDHFR	1	PvDHFR	0.167911	PfRdhfr	1.00572	sapphire_hit
TS3 screen MS_63_1_15_20110414203535	2163	16861	3-methyl-4-{[4-(trifluoromethyl)benzyl]thio}isoxazolo[5,4-d]pyrimidine	S(c1ncnc2c1C(=NO2)C)Cc1ccc(cc1)C(F)(F)F	HsDHFR	1	PvDHFR	0.449822	PfRdhfr	0.833827	sapphire_hit
TS3 screen MS_63_1_15_20110414203535	2130	17006	ethyl 5-cyano-6-{[5-(methylthio)-1,3,4-thiadiazol-2-yl]thio}-2-(trifluoromethyl)nicotinate	n1c(c(cc(c1SC1=NN=C(S1)SC)C#N)C(=O)OCC)C(F)(F)F	HsDHFR	1	PvDHFR	0.145327	PfRdhfr	1.96697	sapphire_hit
TS3 screen MS_63_1_15_20110414203535	2159	17029	4-chlorophenyl 3-{[2-oxo-5-(trifluoromethyl)-1,2-dihydropyridin-1-yl]methyl}benzene-1-carbothioate	N1(C=C(C=CC1=O)C(F)(F)F)Cc1cccc(c1)C(=O)Sc1ccc(cc1)Cl	HsDHFR	1	PvDHFR	0.420259	PfRdhfr	0.88769	sapphire_hit
TS3 screen MS_63_1_15_20110414203535	2173	17125	methyl 6-[(4-chlorophenyl)thio]-5-nitronicotinate	S(c1ncc(cc1[N+](=O)[O-])C(=O)OC)c1ccc(cc1)Cl	HsDHFR	1	PvDHFR	0.372654	PfRdhfr	0.794881	sapphire_hit
TS3 screen MS_63_1_15_20110414203535	2162	17131	methyl 6-{[4-methyl-5-(trifluoromethyl)-4H-1,2,4-triazol-3-yl]sulfanyl}-5-nitronicotinate	[N+](=O)(c1cc(cnc1SC1=NN=C(N1C)C(F)(F)F)C(=O)OC)[O-]	HsDHFR	1	PvDHFR	0.420739	PfRdhfr	0.857054	sapphire_hit
TS3 screen MS_63_1_15_20110414203535	2161	17226	2-[4-(tert-butyl)phenyl]-5-[(2-nitro-1,3-thiazol-5-yl)thio]-1,3,4-oxadiazole	O1C(=NN=C1SC1=CN=C(S1)[N+](=O)[O-])c1ccc(cc1)C(C)(C)C	HsDHFR	1	PvDHFR	0.296341	PfRdhfr	1.00554	sapphire_hit
TS3 screen MS_63_1_15_20110414203535	2164	17302	5-(dimethylamino)-3H-1,2,4-dithiazole-3-thione	N1=C(SSC1=S)N(C)C	HsDHFR	1	PvDHFR	0.34246	PfRdhfr	0.99143	sapphire_hit
TS4 screen MS_64_1_16_20110414205040	2192	3259	N2-[3-(trifluoromethyl)phenyl]-5-nitro-2-furamide	O1C(=CC=C1[N+](=O)[O-])C(=O)Nc1cccc(c1)C(F)(F)F	HsDHFR	1	TbDHFR	0.0606171	SmDHFR	0.2231	sapphire_hit	venus_hit
TS4 screen MS_64_1_16_20110414205040	2203	3320	N1-(2,5-dichlorophenyl)-2-[(3-chlorobenzo[b]thiophen-2-yl)carbonyl]hydrazine-1-carbothioamide	S1c2c(cccc2)C(=C1C(=O)NNC(=S)Nc1cc(ccc1Cl)Cl)Cl	HsDHFR	1	TbDHFR	0.3846	SmDHFR	0.626261	sapphire_hit
TS4 screen MS_64_1_16_20110414205040	2188	3626	4-(tert-butyl)phenyl 1-methyl-3-oxo-1,3-dihydrobenzo[c]isothiazole-5-sulfonate	N1(c2ccc(cc2C(=O)S1)S(=O)(=O)Oc1ccc(cc1)C(C)(C)C)C	HsDHFR	1	TbDHFR	0.329794	SmDHFR	0.441552	sapphire_hit
TS4 screen MS_64_1_16_20110414205040	2190	3978	ethyl 5-ethyl-2-{[(5-nitro-2-furyl)carbonyl]amino}thiophene-3-carboxylate	S1C(=C(C=C1CC)C(=O)OCC)NC(=O)C1=CC=C(O1)[N+](=O)[O-]	HsDHFR	1	TbDHFR	0.196903	SmDHFR	0.454235	sapphire_hit
TS4 screen MS_64_1_16_20110414205040	2183	3979	ethyl 5-ethyl-2-{[(2-phenoxy-3-pyridyl)carbonyl]amino}thiophene-3-carboxylate	S1C(=C(C=C1CC)C(=O)OCC)NC(=O)c1c(nccc1)Oc1ccccc1	HsDHFR	1	TbDHFR	0.378232	SmDHFR	0.997608	sapphire_hit
TS4 screen MS_64_1_16_20110414205040	2214	4424	4,6-dimethyl-3-[4-(trifluoromethyl)styryl]-6,7-dihydroisoxazolo[3,4-d]pyridazin-7-one	N1=C2C(=C(O1)C=Cc1ccc(cc1)C(F)(F)F)C(=NN(C2=O)C)C	HsDHFR	1	TbDHFR	0.202518	SmDHFR	0.972978	sapphire_hit
TS4 screen MS_64_1_16_20110414205040	2180	4498	2,3-di(2-furyl)quinoxaline	O1C(=CC=C1)c1nc2c(nc1C1=CC=CO1)cccc2	HsDHFR	1	TbDHFR	0.462323	SmDHFR	0.929998	sapphire_hit
TS4 screen MS_64_1_16_20110414205040	2192	4584	1-methyl-2-[3-(1-methyl-1,2-dihydroquinolin-2-yliden)prop-1-enyl]quinolinium iodide	N1(c2c(cccc2)C=CC1=CC=Cc1[n+](c2ccccc2cc1)C)C.[I-]	HsDHFR	1	TbDHFR	0.333297	SmDHFR	0.952643	sapphire_hit
TS4 screen MS_64_1_16_20110414205040	2214	4654	4,7-dimethoxy-1H-phenalen-1-one	O(c1c2c3c(ccc(c3cc1)OC)C(=O)C=C2)C	HsDHFR	1	TbDHFR	0.423805	SmDHFR	0.923075	sapphire_hit
TS4 screen MS_64_1_16_20110414205040	2195	4792	1,1,1,3,3,3-hexafluoro-2-{4'-[2,2,2-trifluoro-1-hydroxy-1-(trifluoromethyl)ethyl][1,1'-biphenyl]-4-yl}propan-2-ol	OC(c1ccc(cc1)c1ccc(cc1)C(C(F)(F)F)(C(F)(F)F)O)(C(F)(F)F)C(F)(F)F	HsDHFR	1	TbDHFR	0.0217674	SmDHFR	0.0106714		venus_hit
TS4 screen MS_64_1_16_20110414205040	2191	4854	4-amino-9,10-diphenylpyridazino[3',4':3,4]pyrazolo[5,1-c][1,2,4]triazine-3-carboxamide	N12C(=C3C(=C(c4ccccc4)N=NC3=N2)c2ccccc2)N=NC(=C1N)C(=O)N	HsDHFR	1	TbDHFR	0.219898	SmDHFR	0.909337	sapphire_hit
TS4 screen MS_64_1_16_20110414205040	2219	5021	4-[4-(1H-pyrrol-1-yl)phenyl]-6-(trifluoromethyl)pyrimidin-2-amine	n1c(nc(cc1c1ccc(cc1)N1C=CC=C1)C(F)(F)F)N	HsDHFR	1	TbDHFR	0.496725	SmDHFR	0.941362	sapphire_hit
TS4 screen MS_64_1_16_20110414205040	2191	5250	N1-{4-[2-(1,3-benzodioxol-5-yl)-1-cyanovinyl]phenyl}-3,4,5-trimethoxybenzamide	O1c2c(ccc(c2)C=C(c2ccc(cc2)NC(=O)c2cc(c(c(c2)OC)OC)OC)C#N)OC1	HsDHFR	1	TbDHFR	0.239214	SmDHFR	0.897945	sapphire_hit
TS4 screen MS_64_1_16_20110414205040	2193	5422	3,5-dichloro-2-hydroxybenzaldehyde N-[2,6-dinitro-4-(trifluoromethyl)phenyl]hydrazone	FC(c1cc(c(c(c1)[N+](=O)[O-])NN=Cc1c(c(cc(c1)Cl)Cl)O)[N+](=O)[O-])(F)F	HsDHFR	1	TbDHFR	0.234927	SmDHFR	0.350952	sapphire_hit
TS4 screen MS_64_1_16_20110414205040	2204	5833	1-[3,4-diamino-5-(2,2-dimethylpropanoyl)thieno[2,3-b]thiophen-2-yl]-2,2-dimethylpropan-1-one	NC1=C(C(=O)C(C)(C)C)SC2=C1C(=C(S2)C(=O)C(C)(C)C)N	HsDHFR	1	TbDHFR	0.127892	SmDHFR	0.275803	sapphire_hit
TS4 screen MS_64_1_16_20110414205040	2211	6083	{1-[(5-nitro-2-furyl)carbonyl]-4-piperidyl}(2,3,4,5,6-pentamethylphenyl)methanone	O=C(c1c(c(c(c(c1C)C)C)C)C)C1CCN(C(=O)C2=CC=C(O2)[N+](=O)[O-])CC1	HsDHFR	1	TbDHFR	0.328787	SmDHFR	0.695806	sapphire_hit
TS4 screen MS_64_1_16_20110414205040	2222	6210	ethyl 1-cyano-4-oxo-4H-quinolizine-3-carboxylate	O(C(=O)C1=CC(=C2N(C1=O)C=CC=C2)C#N)CC	HsDHFR	1	TbDHFR	0.0257814	SmDHFR	1.04681	sapphire_hit	venus_hit
TS4 screen MS_64_1_16_20110414205040	2204	6247	5-nitrothiophene-3-carbaldehyde N-(4-bromo-3-chlorophenyl)hydrazone	S1C=C(C=C1[N+](=O)[O-])C=NNc1cc(c(cc1)Br)Cl	HsDHFR	1	TbDHFR	0.336231	SmDHFR	1.27607	sapphire_hit
TS4 screen MS_64_1_16_20110414205040	2208	6254	N3-[3,5-di(trifluoromethyl)phenyl]-5-nitrothiophene-3-carboxamide	N(c1cc(cc(c1)C(F)(F)F)C(F)(F)F)C(=O)C1=CSC(=C1)[N+](=O)[O-]	HsDHFR	1	TbDHFR	0.485837	SmDHFR	0.628678	sapphire_hit
TS4 screen MS_64_1_16_20110414205040	2204	6353	5-(4-chloroanilino)-3-[(4-chlorobenzyl)thio]isothiazole-4-carbonitrile	N(C1=C(C(=NS1)SCc1ccc(cc1)Cl)C#N)c1ccc(cc1)Cl	HsDHFR	1	TbDHFR	0.340516	SmDHFR	0.343965	sapphire_hit
TS4 screen MS_64_1_16_20110414205040	2199	6461	5-(4-chlorophenyl)-3-{[(4-chlorophenyl)thio]methyl}-1H-1,2,4-triazole	N1=C(c2ccc(cc2)Cl)NN=C1CSc1ccc(cc1)Cl	HsDHFR	1	TbDHFR	0.469454	SmDHFR	0.760235	sapphire_hit
TS4 screen MS_64_1_16_20110414205040	2219	6480	1-(3-ethyl-5,5,8,8-tetramethyl-5,6,7,8-tetrahydronaphthalen-2-yl)-3-morpholinopropan-1-one hydrochloride	Cl.O=C(c1cc2c(cc1CC)C(CCC2(C)C)(C)C)CCN1CCOCC1	HsDHFR	1	TbDHFR	0.219584	SmDHFR	0.0551202	sapphire_hit
TS4 screen MS_64_1_16_20110414205040	2176	6673	3-bromobenzo[e]pyrazolo[5,1-c][1,2,4]triazin-8-ol	N12c3cc(ccc3N=NC1=C(Br)C=N2)O	HsDHFR	1	TbDHFR	0.222565	SmDHFR	1.09496	sapphire_hit
TS4 screen MS_64_1_16_20110414205040	2190	6777	N-(3-chloro-2-thienyl)-N'-[3,5-di(trifluoromethyl)phenyl]urea	N(c1cc(cc(c1)C(F)(F)F)C(F)(F)F)C(=O)NC1=C(C=CS1)Cl	HsDHFR	1	TbDHFR	0.336341	SmDHFR	0.781878	sapphire_hit
TS4 screen MS_64_1_16_20110414205040	2183	6875	1-(3-benzoyl-4-methyl-2-thienyl)-1H-pyrrole-2,5-dione	N1(C2=C(C(=O)c3ccccc3)C(=CS2)C)C(=O)C=CC1=O	HsDHFR	1	TbDHFR	0.279901	SmDHFR	0.679636	sapphire_hit
TS4 screen MS_64_1_16_20110414205040	2201	8353	4-methyl-2,3-dihydrothieno[3',2':5,6]pyrido[1,2-a]benzimidazole-5-carbonitrile	N12C(=Nc3c2cccc3)C(=C(C2=C1SCC2)C)C#N	HsDHFR	1	TbDHFR	0.141795	SmDHFR	0.962797	sapphire_hit
TS4 screen MS_64_1_16_20110414205040	2205	8440	5,6-dichloro-2-{[4-(trifluoromethoxy)benzyl]sulfanyl}-1H-benzimidazole	N1=C(SCc2ccc(cc2)OC(F)(F)F)Nc2c1cc(c(c2)Cl)Cl	HsDHFR	1	TbDHFR	0.343997	SmDHFR	0.784721	sapphire_hit
TS4 screen MS_64_1_16_20110414205040	2206	8628	1-[5-methyl-1-phenyl-3-(1,3,4-triphenyl-4,5-dihydro-1H-pyrazol-5-yl)-1H-pyrazol-4-yl]-1-ethanone	N1=C(C2N(c3ccccc3)N=C(C2c2ccccc2)c2ccccc2)C(=C(N1c1ccccc1)C)C(=O)C	HsDHFR	1	TbDHFR	0.414074	SmDHFR	0.894141	sapphire_hit
TS4 screen MS_64_1_16_20110414205040	2205	8748	1-(3-methoxyphenyl)-4-methyl-2,3-dihydro-1H-pyrrolo[3',2':5,6]pyrido[1,2-a]benzimidazole-5-carbonitrile	N1=C2N(c3c1cccc3)C1=C(C(=C2C#N)C)CCN1c1cccc(c1)OC	HsDHFR	1	TbDHFR	0.137116	SmDHFR	1.0291	sapphire_hit
TS4 screen MS_64_1_16_20110414205040	2177	8774	N'-(4-cyano-3-methylpyrido[1,2-a]benzimidazol-1-yl)-N,N-dimethyliminoformamide	N1=C2C(=C(C=C(N2c2ccccc21)N=CN(C)C)C)C#N	HsDHFR	1	TbDHFR	0.46554	SmDHFR	0.944526	sapphire_hit
TS4 screen MS_64_1_16_20110414205040	2220	8816	4-(2-furyl)-2-oxo-6-(2-thienyl)-1,2-dihydro-3-pyridinecarbonitrile	N1C(=CC(=C(C1=O)C#N)C1=CC=CO1)C1=CC=CS1	HsDHFR	1	TbDHFR	0.34894	SmDHFR	1.04869	sapphire_hit
TS4 screen MS_64_1_16_20110414205040	2180	8817	4,6-di(2-furyl)-2-oxo-1,2-dihydro-3-pyridinecarbonitrile	O1C=CC=C1C1=C(C#N)C(=O)NC(=C1)C1=CC=CO1	HsDHFR	1	TbDHFR	0.199945	SmDHFR	0.990943	sapphire_hit
TS4 screen MS_64_1_16_20110414205040	2219	9048	1-(4-bromophenyl)-2-[(5-phenyl[1,2,4]triazolo[1,5-a]pyrimidin-7-yl)sulfanyl]-1-ethanone	N1=CN=C2N1C(=CC(=N2)c1ccccc1)SCC(=O)c1ccc(cc1)Br	HsDHFR	1	TbDHFR	0.42674	SmDHFR	0.637922	sapphire_hit
TS4 screen MS_64_1_16_20110414205040	2196	9095	3-benzoyl-1-(4-methylphenyl)-9-phenyl-4,6-dithia-1,2,9-triazaspiro[4.4]non-2-en-8-one	N1(C2(SCC1=O)N(c1ccc(cc1)C)N=C(S2)C(=O)c1ccccc1)c1ccccc1	HsDHFR	1	TbDHFR	0.234412	SmDHFR	1.00004	sapphire_hit
TS4 screen MS_64_1_16_20110414205040	2209	9191	4-(2-furyl)-2-oxo-1,5-dihydro-2H-chromeno[4,3-b]pyridine-3-carbonitrile	O1C=CC=C1C1=C(C(=O)NC2=C1COc1c2cccc1)C#N	HsDHFR	1	TbDHFR	0.108884	SmDHFR	0.909019	sapphire_hit
TS4 screen MS_64_1_16_20110414205040	2177	9213	2-oxo-4-phenyl-1,2,5,6-tetrahydrobenzo[h]quinoline-3-carbonitrile	N1C2=C(C(=C(C1=O)C#N)c1ccccc1)CCc1c2cccc1	HsDHFR	1	TbDHFR	0.326139	SmDHFR	0.945071	sapphire_hit
TS4 screen MS_64_1_16_20110414205040	2211	9357	6-(4-methoxyphenyl)-2-oxo-4-(2-thienyl)-1,2-dihydro-3-pyridinecarbonitrile	S1C(=CC=C1)C1=C(C#N)C(=O)NC(=C1)c1ccc(cc1)OC	HsDHFR	1	TbDHFR	0.3947	SmDHFR	1.04493	sapphire_hit
TS4 screen MS_64_1_16_20110414205040	2203	9504	2,6-diiodoterephthalonitrile hydrate	Ic1cc(cc(c1C#N)I)C#N	HsDHFR	1	TbDHFR	0.376751	SmDHFR	0.39369	sapphire_hit
TS4 screen MS_64_1_16_20110414205040	2190	9547	2,4-dibromo-6-[(4H-1,2,4-triazol-4-ylimino)methyl]phenol	Oc1c(cc(cc1C=NN1C=NN=C1)Br)Br	HsDHFR	1	TbDHFR	0.492985	SmDHFR	0.916512	sapphire_hit
TS4 screen MS_64_1_16_20110414205040	2212	9749	trisodium 8-hydroxypyrene-1,3,6-trisulfonate	S(=O)(=O)(c1cc(c2c3c1ccc1c(cc(c(c31)cc2)O)S(=O)(=O)[O-])S(=O)(=O)[O-])[O-].[NaH2+].[NaH2+].[NaH2+]	HsDHFR	1	TbDHFR	0	SmDHFR	0.540081	sapphire_hit	venus_hit
TS4 screen MS_64_1_16_20110414205040	2198	10063	6-[(4-chlorophenyl)sulfonyl]-2-(2-thienyl)pyrazolo[1,5-a]pyrimidin-7-amine	N12C(=CC(=N2)C2=CC=CS2)N=CC(=C1N)S(=O)(=O)c1ccc(cc1)Cl	HsDHFR	1	TbDHFR	0.464981	SmDHFR	0.696154	sapphire_hit
TS4 screen MS_64_1_16_20110414205040	2206	10403	N-[4-cyano-5-(methylthio)-2-thienyl]-N'-[3-(trifluoromethyl)phenyl]urea	S1C(=CC(=C1SC)C#N)NC(=O)Nc1cc(ccc1)C(F)(F)F	HsDHFR	1	TbDHFR	0.349671	SmDHFR	0.496597	sapphire_hit
TS4 screen MS_64_1_16_20110414205040	2192	10593	ethyl 3-[2-(2-chlorobenzylidene)hydrazino]-6,6-dimethyl-4-oxo-4,5,6,7-tetrahydrobenzo[c]thiophene-1-carboxylate	S1C(=C2C(=C1NN=Cc1c(cccc1)Cl)C(=O)CC(C2)(C)C)C(=O)OCC	HsDHFR	1	TbDHFR	0.398747	SmDHFR	0.983585	sapphire_hit
TS4 screen MS_64_1_16_20110414205040	2211	10666	3-{5-[1-methyl-5-(trifluoromethyl)-1H-pyrazol-3-yl]-2-thienyl}-2-{[5-(trifluoromethyl)-2-pyridyl]sulfonyl}acrylonitrile	N1=C(C2=CC=C(S2)C=C(S(=O)(=O)c2ncc(cc2)C(F)(F)F)C#N)C=C(N1C)C(F)(F)F	HsDHFR	1	TbDHFR	0.485639	SmDHFR	1.07373	sapphire_hit
TS4 screen MS_64_1_16_20110414205040	2187	10764	3-[(4-chlorophenyl)thio]-2-methyl-1H-indole	S(C1=C(C)Nc2c1cccc2)c1ccc(cc1)Cl	HsDHFR	1	TbDHFR	0.405064	SmDHFR	0.753543	sapphire_hit
TS4 screen MS_64_1_16_20110414205040	2198	10885	2-[(7-nitro-2,1,3-benzoxadiazol-4-yl)thio]ethyl N-[3-(trifluoromethyl)phenyl]carbamate	N1=C2C(=NO1)C(=CC=C2[N+](=O)[O-])SCCOC(=O)Nc1cc(ccc1)C(F)(F)F	HsDHFR	1	TbDHFR	0.345405	SmDHFR	0.630135	sapphire_hit
TS4 screen MS_64_1_16_20110414205040	2218	10941	methyl 4-hydroxy-2-(trifluoromethyl)thieno[3,4-b]pyridine-7-carboxylate	N1=C(C=C(C2=CSC(=C21)C(=O)OC)O)C(F)(F)F	HsDHFR	1	TbDHFR	0	SmDHFR	1.08827	sapphire_hit	venus_hit
TS4 screen MS_64_1_16_20110414205040	2217	11133	N-[5-(2-phenyleth-1-ynyl)-3-pyridyl]-N'-[3-(trifluoromethyl)phenyl]urea	N(c1cc(cnc1)C#Cc1ccccc1)C(=O)Nc1cccc(c1)C(F)(F)F	HsDHFR	1	TbDHFR	0.0414266	SmDHFR	0.195227	sapphire_hit	venus_hit
TS4 screen MS_64_1_16_20110414205040	2189	11250	N'2-(4-chlorobenzylidene)-5-(trifluoromethoxy)-1H-indole-2-carbohydrazide	N1c2ccc(cc2C=C1C(=O)NN=Cc1ccc(cc1)Cl)OC(F)(F)F	HsDHFR	1	TbDHFR	0.239596	SmDHFR	0.784105	sapphire_hit
TS4 screen MS_64_1_16_20110414205040	2203	12135	acridin-9-amine	n1c2c(c(c3ccccc13)N)cccc2	HsDHFR	1	TbDHFR	0.0267945	SmDHFR	1.2723	sapphire_hit	venus_hit
TS4 screen MS_64_1_16_20110414205040	2212	12252	2-{[(4-fluorobenzyl)imino]methyl}-4,6-diiodophenol	Oc1c(cc(cc1C=NCc1ccc(cc1)F)I)I	HsDHFR	1	TbDHFR	0.479605	SmDHFR	1.09057	sapphire_hit
TS4 screen MS_64_1_16_20110414205040	2193	12463	N1-tetrahydrofuran-2-ylmethyl-2-(3,5-dichloro-2-hydroxybenzylidene)hydrazine-1-carbothioamide	Oc1c(cc(cc1C=NNC(=S)NCC1CCCO1)Cl)Cl	HsDHFR	1	TbDHFR	0	SmDHFR	1.00148	sapphire_hit	venus_hit
TS4 screen MS_64_1_16_20110414205040	2203	12575	N1-[4-(4-chlorophenoxy)phenyl]-4-methylbenzene-1-sulfonamide	S(=O)(=O)(c1ccc(cc1)C)Nc1ccc(cc1)Oc1ccc(cc1)Cl	HsDHFR	1	TbDHFR	0.448494	SmDHFR	0.538867	sapphire_hit
TS4 screen MS_64_1_16_20110414205040	2213	12655	6-{morpholino[4-(trifluoromethyl)phenyl]methyl}-1,3-benzodioxol-5-ol	N1(C(c2cc3c(cc2O)OCO3)c2ccc(cc2)C(F)(F)F)CCOCC1	HsDHFR	1	TbDHFR	0.0253972	SmDHFR	0.229706		venus_hit
TS4 screen MS_64_1_16_20110414205040	2204	12913	1-(2-furylmethyl)-2-(methylthio)-4-[(5-nitro-2-thienyl)methylidene]-4,5-dihydro-1H-imidazol-5-one	N1(C(=NC(=CC2=CC=C(S2)[N+](=O)[O-])C1=O)SC)CC1=CC=CO1	HsDHFR	1	TbDHFR	0.306085	SmDHFR	0.549958	sapphire_hit
TS4 screen MS_64_1_16_20110414205040	2192	13015	S-[3-(4-chlorophenyl)-5-(methylsulfanyl)-1H-pyrazol-4-yl] 2,6-difluorobenzenecarbothioate	N1=C(c2ccc(cc2)Cl)C(=C(N1)SC)SC(=O)c1c(cccc1F)F	HsDHFR	1	TbDHFR	0.22578	SmDHFR	0.926199	sapphire_hit
TS4 screen MS_64_1_16_20110414205040	2205	13085	1,6-dihydrodibenzo[cd,g]indazol-6-one	N1C2=C3C(=CC=CC3=N1)C(=O)c1ccccc21	HsDHFR	1	TbDHFR	0.0154658	SmDHFR	0.92626	sapphire_hit	venus_hit
TS4 screen MS_64_1_16_20110414205040	2196	13546	9-methyl-2,3,6,7-tetrahydro-1H,5H,11H-pyrano[2,3-f]pyrido[3,2,1-ij]quinolin-11-one	N12c3c(c4c(cc3CCC2)C(=CC(=O)O4)C)CCC1	HsDHFR	1	TbDHFR	0	SmDHFR	1.05442	sapphire_hit	venus_hit
TS4 screen MS_64_1_16_20110414205040	2219	13692	2-(3,4-dimethoxyStyryl)-1,3-benzothiazole	N1=C(C=Cc2ccc(c(c2)OC)OC)Sc2ccccc21	HsDHFR	1	TbDHFR	0	SmDHFR	0.94919	sapphire_hit	venus_hit
TS4 screen MS_64_1_16_20110414205040	2200	13927	2-imino-1-isobutyl-5-oxo-1,5-dihydro-2H-dipyrido[1,2-a:2,3-d]pyrimidine-3-carbonitrile	N1(C2=C(C(=O)N3C=CC=CC3=N2)C=C(C1=N)C#N)CC(C)C	HsDHFR	1	TbDHFR	0.270024	SmDHFR	1.02849	sapphire_hit
TS4 screen MS_64_1_16_20110414205040	2222	14129	2,4-dichloro-1-(2-nitrovinyl)benzene	[N+](=O)(C=Cc1ccc(cc1Cl)Cl)[O-]	HsDHFR	1	TbDHFR	0.11089	SmDHFR	1.17965	sapphire_hit
TS4 screen MS_64_1_16_20110414205040	2190	14244	3-(4-isopropylphenyl)-5-[(5-nitro-2-thienyl)methylidene]-2-thioxo-1,3-thiazolan-4-one	N1(c2ccc(cc2)C(C)C)C(=O)C(=CC2=CC=C(S2)[N+](=O)[O-])SC1=S	HsDHFR	1	TbDHFR	0.326398	SmDHFR	0.546735	sapphire_hit
TS4 screen MS_64_1_16_20110414205040	2194	14279	ethyl 4-chloro-2-[2-(ethoxycarbonyl)-4-nitroanilino]benzoate	N(c1c(ccc(c1)Cl)C(=O)OCC)c1ccc(cc1C(=O)OCC)[N+](=O)[O-]	HsDHFR	1	TbDHFR	0.36909	SmDHFR	1.0077	sapphire_hit
TS4 screen MS_64_1_16_20110414205040	2189	14608	8-methoxy-1-(3-methoxyphenyl)-3-oxo-3,4,5,6-tetrahydrobenzo[f]quinoline-2-carbonitrile	N1C2=C(c3ccc(cc3CC2)OC)C(=C(C1=O)C#N)c1cccc(c1)OC	HsDHFR	1	TbDHFR	0	SmDHFR	0.938226	sapphire_hit	venus_hit
TS4 screen MS_64_1_16_20110414205040	2208	14952	ethyl 2-(methylthio)-4-{[(5-nitro-2-furyl)carbonyl]amino}-1-(2-thienylmethyl)-1H-imidazole-5-carboxylate	N1(C(=C(N=C1SC)NC(=O)C1=CC=C(O1)[N+](=O)[O-])C(=O)OCC)CC1=CC=CS1	HsDHFR	1	TbDHFR	0.228291	SmDHFR	0.156405	sapphire_hit
TS4 screen MS_64_1_16_20110414205040	2200	15322	methyl 4-cyano-1-oxo-1H-benzo[d]pyrido[2,1-b][1,3]thiazole-3-carboxylate	N12C(=C(C(=CC2=O)C(=O)OC)C#N)Sc2c1cccc2	HsDHFR	1	TbDHFR	0.210146	SmDHFR	0.952367	sapphire_hit
TS4 screen MS_64_1_16_20110414205040	2204	15323	methyl 1-cyano-4-oxo-4H-quinolizine-2-carboxylate	N12C(=C(C(=CC1=O)C(=O)OC)C#N)C=CC=C2	HsDHFR	1	TbDHFR	0.344901	SmDHFR	0.976831	sapphire_hit
TS4 screen MS_64_1_16_20110414205040	2195	15497	1,1,1,5,5,5-hexafluoro-4-[2-(4-nitrophenyl)hydrazono]pentan-2-one	N(c1ccc(cc1)[N+](=O)[O-])N=C(CC(=O)C(F)(F)F)C(F)(F)F	HsDHFR	1	TbDHFR	0.778324	SmDHFR	0.472802		venus_hit
TS4 screen MS_64_1_16_20110414205040	2210	15600	N1-(3-methoxypropyl)-2-{[5-(4-methoxyphenyl)-2-thienyl]methylidene}hydrazine-1-carbothioamide	S1C(=CC=C1C=NNC(=S)NCCCOC)c1ccc(cc1)OC	HsDHFR	1	TbDHFR	0.379987	SmDHFR	1.02264	sapphire_hit
TS4 screen MS_64_1_16_20110414205040	2176	15852	methyl 2-cyano-3-{1-[4-(trifluoromethyl)phenyl]-1H-pyrrol-2-yl}acrylate	N1(c2ccc(cc2)C(F)(F)F)C(=CC=C1)C=C(C(=O)OC)C#N	HsDHFR	1	TbDHFR	0.475732	SmDHFR	1.03035	sapphire_hit
TS4 screen MS_64_1_16_20110414205040	2195	16169	3-(10H-phenothiazin-2-yl)-5-(trifluoromethyl)-4,5-dihydro-1H-pyrazol-5-ol	FC(C1(CC(=NN1)c1cc2c(cc1)Sc1ccccc1N2)O)(F)F	HsDHFR	1	TbDHFR	0.0232326	SmDHFR	0.100009		venus_hit
TS4 screen MS_64_1_16_20110414205040	2212	16207	3-[(2-chloro-6-fluorobenzyl)thio]-5-[3,5-di(trifluoromethyl)phenyl]-4H-1,2,4-triazole	N1C(=NN=C1SCc1c(cccc1Cl)F)c1cc(cc(c1)C(F)(F)F)C(F)(F)F	HsDHFR	1	TbDHFR	0.462182	SmDHFR	1.02035	sapphire_hit
TS4 screen MS_64_1_16_20110414205040	2189	16217	5-(3,5-dichlorophenyl)-3-{[2-nitro-4-(trifluoromethyl)phenyl]thio}-1H-1,2,4-triazole	N1=C(c2cc(cc(c2)Cl)Cl)NN=C1Sc1ccc(cc1[N+](=O)[O-])C(F)(F)F	HsDHFR	1	TbDHFR	0.0368071	SmDHFR	0.168391	sapphire_hit	venus_hit
TS4 screen MS_64_1_16_20110414205040	2188	16236	5-bromo-3-(3,3-dimethyl-2-oxobutylidene)indolin-2-one	N1c2c(cc(cc2)Br)C(=CC(=O)C(C)(C)C)C1=O	HsDHFR	1	TbDHFR	0.173696	SmDHFR	0.952741	sapphire_hit
TS4 screen MS_64_1_16_20110414205040	2195	16490	2-{[1-isopropyl-5-(trifluoromethyl)-1H-benzo[d]imidazol-2-yl]thio}-5-nitro-1,3-thiazole	N1(c2c(cc(cc2)C(F)(F)F)N=C1SC1=NC=C(S1)[N+](=O)[O-])C(C)C	HsDHFR	1	TbDHFR	0.230974	SmDHFR	0.37719
TS4 screen MS_64_1_16_20110414205040	2206	16724	5-(4-chlorophenyl)-4-[(4-chlorophenyl)thio]-1-[(4-methylphenyl)sulfonyl]-1H-pyrazole	N1(C(=C(C=N1)Sc1ccc(cc1)Cl)c1ccc(cc1)Cl)S(=O)(=O)c1ccc(cc1)C	HsDHFR	1	TbDHFR	0.135074	SmDHFR	0.301644	sapphire_hit
TS4 screen MS_64_1_16_20110414205040	2212	17029	4-chlorophenyl 3-{[2-oxo-5-(trifluoromethyl)-1,2-dihydropyridin-1-yl]methyl}benzene-1-carbothioate	N1(C=C(C=CC1=O)C(F)(F)F)Cc1cccc(c1)C(=O)Sc1ccc(cc1)Cl	HsDHFR	1	TbDHFR	0.321152	SmDHFR	0.949155	sapphire_hit
TS4 screen MS_64_1_16_20110414205040	2838	18014	3-benzyl-7-{[5-(4-pyridinyl)-1,3,4-oxadiazol-2-yl]sulfanyl}-3H-[1,2,3]triazolo[4,5-d]pyrimidine	C(c1ccccc1)n2nnc3c(Sc4nnc(o4)c5ccncc5)ncnc23	HsDHFR	1	TbDHFR	1.65386	SmDHFR	0		venus_hit
TS5 screen MS_71_1_17_20110414210718	2568	3143	(5-nitro-2-furyl){4-[2-nitro-4-(trifluoromethyl)phenyl]-1,4-diazepan-1-yl}methanone	N1(c2c(cc(cc2)C(F)(F)F)[N+](=O)[O-])CCN(C(=O)C2=CC=C(O2)[N+](=O)[O-])CCC1	PfRdhfr	4.50082	HsDHFR	1	TcDHFR	0.161518		venus_hit
TS5 screen MS_71_1_17_20110414210718	2596	3892	N1-(3-chloro-4-fluorophenyl)-2-cyano-3-(2,6-dichlorophenyl)acrylamide	Clc1c(c(ccc1)Cl)C=C(C(=O)Nc1cc(c(cc1)F)Cl)C#N	PfRdhfr	4.3337	HsDHFR	1	TcDHFR	0.470853		venus_hit
TS5 screen MS_71_1_17_20110414210718	2600	3951	O1-[(5-nitro-2-furyl)carbonyl]-4-[2-nitro-4-(trifluoromethyl)phenoxy]benzene-1-carbohydroximamide	O(c1ccc(cc1[N+](=O)[O-])C(F)(F)F)c1ccc(cc1)C(=NOC(=O)C1=CC=C(O1)[N+](=O)[O-])N	PfRdhfr	2.86345	HsDHFR	1	TcDHFR	0.175917		venus_hit
TS5 screen MS_71_1_17_20110414210718	2574	3978	ethyl 5-ethyl-2-{[(5-nitro-2-furyl)carbonyl]amino}thiophene-3-carboxylate	S1C(=C(C=C1CC)C(=O)OCC)NC(=O)C1=CC=C(O1)[N+](=O)[O-]	PfRdhfr	0.153518	HsDHFR	1	TcDHFR	0.117935	cherry_hit	venus_hit
TS5 screen MS_71_1_17_20110414210718	2583	5322	1-(5-chloro-2,4-dimethoxyphenyl)-2,5-dihydro-1H-pyrrole-2,5-dione	N1(c2c(cc(c(c2)Cl)OC)OC)C(=O)C=CC1=O	PfRdhfr	15.0386	HsDHFR	1	TcDHFR	0.095216		venus_hit
TS5 screen MS_71_1_17_20110414210718	2577	5422	3,5-dichloro-2-hydroxybenzaldehyde N-[2,6-dinitro-4-(trifluoromethyl)phenyl]hydrazone	FC(c1cc(c(c(c1)[N+](=O)[O-])NN=Cc1c(c(cc(c1)Cl)Cl)O)[N+](=O)[O-])(F)F	PfRdhfr	1.44326	HsDHFR	1	TcDHFR	0.339311		venus_hit
TS5 screen MS_71_1_17_20110414210718	2596	6083	{1-[(5-nitro-2-furyl)carbonyl]-4-piperidyl}(2,3,4,5,6-pentamethylphenyl)methanone	O=C(c1c(c(c(c(c1C)C)C)C)C)C1CCN(C(=O)C2=CC=C(O2)[N+](=O)[O-])CC1	PfRdhfr	1.88221	HsDHFR	1	TcDHFR	0.472806		venus_hit
TS5 screen MS_71_1_17_20110414210718	2563	6365	N1,N1-dimethyl-4-[3-(methylthio)-4,5-dihydro-1H-1,2,4-triazol-5-yl]aniline	N1C(c2ccc(cc2)N(C)C)NN=C1SC	PfRdhfr	1.06049	HsDHFR	1	TcDHFR	0.0796545		venus_hit
TS5 screen MS_71_1_17_20110414210718	2604	6480	1-(3-ethyl-5,5,8,8-tetramethyl-5,6,7,8-tetrahydronaphthalen-2-yl)-3-morpholinopropan-1-one hydrochloride	Cl.O=C(c1cc2c(cc1CC)C(CCC2(C)C)(C)C)CCN1CCOCC1	PfRdhfr	9.35109	HsDHFR	1	TcDHFR	0.250208		venus_hit
TS5 screen MS_71_1_17_20110414210718	2570	6705	O1-{[1-methyl-3-(trifluoromethyl)-1H-pyrazol-4-yl]carbonyl}-4-(tert-butyl)benzene-1-carbohydroximamide	N1=C(C(=CN1C)C(=O)ON=C(c1ccc(cc1)C(C)(C)C)N)C(F)(F)F	PfRdhfr	0.0646144	HsDHFR	1	TcDHFR	0.34158	cherry_hit	venus_hit
TS5 screen MS_71_1_17_20110414210718	2565	6923	N'-[(1-methyl-1H-pyrazolo[3,4-d]pyrimidin-4-yl)oxy]-4-(trifluoromethyl)benzenecarboximidamide	N1(c2c(c(ncn2)ON=C(c2ccc(cc2)C(F)(F)F)N)C=N1)C	PfRdhfr	0.443617	HsDHFR	1	TcDHFR	0.665687	cherry_hit	venus_hit
TS5 screen MS_71_1_17_20110414210718	2573	7145	4-(tert-butyl)-N'-[(2,3-dihydro-1-benzofuran-5-ylcarbonyl)oxy]benzenecarboximidamide	O1c2c(cc(cc2)C(=O)ON=C(c2ccc(cc2)C(C)(C)C)N)CC1	PfRdhfr	0.375895	HsDHFR	1	TcDHFR	0.505607	cherry_hit	venus_hit
TS5 screen MS_71_1_17_20110414210718	2582	9499	4,4-dimethyl-1-(3-nitrophenyl)-2-(1H-1,2,4-triazol-1-yl)pent-1-en-3-one	N1(C(=Cc2cc(ccc2)[N+](=O)[O-])C(=O)C(C)(C)C)C=NC=N1	PfRdhfr	1.02251	HsDHFR	1	TcDHFR	0.460459		venus_hit
TS5 screen MS_71_1_17_20110414210718	2597	9749	trisodium 8-hydroxypyrene-1,3,6-trisulfonate	S(=O)(=O)(c1cc(c2c3c1ccc1c(cc(c(c31)cc2)O)S(=O)(=O)[O-])S(=O)(=O)[O-])[O-].[NaH2+].[NaH2+].[NaH2+]	PfRdhfr	0	HsDHFR	1	TcDHFR	0	cherry_hit	venus_hit
TS5 screen MS_71_1_17_20110414210718	2563	9851	methyl 2-(6-hydroxy-3-oxo-3H-xanthen-9-yl)benzoate	O1c2cc(ccc2C(=C2C1=CC(=O)C=C2)c1c(cccc1)C(=O)OC)O	PfRdhfr	4.33044	HsDHFR	1	TcDHFR	0		venus_hit
TS5 screen MS_71_1_17_20110414210718	2566	9976	2-{[(3,4,5-trimethoxybenzoyl)oxy]imino}adamantane	N(=C1C2CC3CC1CC(C2)C3)OC(=O)c1cc(c(c(c1)OC)OC)OC	PfRdhfr	0.231337	HsDHFR	1	TcDHFR	0.557798	cherry_hit	venus_hit
TS5 screen MS_71_1_17_20110414210718	2583	10885	2-[(7-nitro-2,1,3-benzoxadiazol-4-yl)thio]ethyl N-[3-(trifluoromethyl)phenyl]carbamate	N1=C2C(=NO1)C(=CC=C2[N+](=O)[O-])SCCOC(=O)Nc1cc(ccc1)C(F)(F)F	PfRdhfr	1.92791	HsDHFR	1	TcDHFR	0.146767		venus_hit
TS5 screen MS_71_1_17_20110414210718	2603	10941	methyl 4-hydroxy-2-(trifluoromethyl)thieno[3,4-b]pyridine-7-carboxylate	N1=C(C=C(C2=CSC(=C21)C(=O)OC)O)C(F)(F)F	PfRdhfr	0	HsDHFR	1	TcDHFR	0	cherry_hit	venus_hit
TS5 screen MS_71_1_17_20110414210718	2602	11133	N-[5-(2-phenyleth-1-ynyl)-3-pyridyl]-N'-[3-(trifluoromethyl)phenyl]urea	N(c1cc(cnc1)C#Cc1ccccc1)C(=O)Nc1cccc(c1)C(F)(F)F	PfRdhfr	5.27213	HsDHFR	1	TcDHFR	0.159738		venus_hit
TS5 screen MS_71_1_17_20110414210718	2573	11250	N'2-(4-chlorobenzylidene)-5-(trifluoromethoxy)-1H-indole-2-carbohydrazide	N1c2ccc(cc2C=C1C(=O)NN=Cc1ccc(cc1)Cl)OC(F)(F)F	PfRdhfr	1.06706	HsDHFR	1	TcDHFR	0.266014		venus_hit
TS5 screen MS_71_1_17_20110414210718	2570	11783	1-[piperidino(2-thienyl)methyl]-2-naphthol	N1(C(c2c(ccc3c2cccc3)O)C2=CC=CS2)CCCCC1	PfRdhfr	1.42092	HsDHFR	1	TcDHFR	0.241989		venus_hit
TS5 screen MS_71_1_17_20110414210718	2601	12054	10,13-dimethyl-2-methylidene-3-oxo-2,3,6,7,8,9,10,11,12,13,14,15,16,17-tetradecahydro-1H-cyclopenta[a]phenanthren-17-yl ethyl carbonate	O(C1C2(C(C3C(C4(C(=CC(=O)C(=C)C4)CC3)C)CC2)CC1)C)C(=O)OCC	PfRdhfr	1.49967	HsDHFR	1	TcDHFR	0.48475		venus_hit
TS5 screen MS_71_1_17_20110414210718	2604	12803	4-(tert-butyl)phenyl 5-nitrothiophene-2-carboxylate	S1C(=CC=C1[N+](=O)[O-])C(=O)Oc1ccc(cc1)C(C)(C)C	PfRdhfr	3.04437	HsDHFR	1	TcDHFR	0.459647		venus_hit
TS5 screen MS_71_1_17_20110414210718	2584	12830	methyl 3-(2,6-dichlorophenyl)-5-({2-[(5-nitro-2-thienyl)methylidene]hydrazino}carbonyl)isoxazole-4-carboxylate	O(C)C(=O)C1=C(C(=O)NN=CC2=CC=C(S2)[N+](=O)[O-])ON=C1c1c(cccc1Cl)Cl	PfRdhfr	1.91935	HsDHFR	1	TcDHFR	0.204722		venus_hit
TS5 screen MS_71_1_17_20110414210718	2581	13546	9-methyl-2,3,6,7-tetrahydro-1H,5H,11H-pyrano[2,3-f]pyrido[3,2,1-ij]quinolin-11-one	N12c3c(c4c(cc3CCC2)C(=CC(=O)O4)C)CCC1	PfRdhfr	0	HsDHFR	1	TcDHFR	0	cherry_hit	venus_hit
TS5 screen MS_71_1_17_20110414210718	2574	14244	3-(4-isopropylphenyl)-5-[(5-nitro-2-thienyl)methylidene]-2-thioxo-1,3-thiazolan-4-one	N1(c2ccc(cc2)C(C)C)C(=O)C(=CC2=CC=C(S2)[N+](=O)[O-])SC1=S	PfRdhfr	0.370636	HsDHFR	1	TcDHFR	0.209757	cherry_hit	venus_hit
TS5 screen MS_71_1_17_20110414210718	2594	15182	N'-(benzoyloxy)-2-(2,4-dichlorophenoxy)ethanimidamide	O(c1c(cc(cc1)Cl)Cl)CC(=NOC(=O)c1ccccc1)N	PfRdhfr	0.361963	HsDHFR	1	TcDHFR	0.695288	cherry_hit	venus_hit
TS5 screen MS_71_1_17_20110414210718	2566	15469	di2-thienylmethanone O-(3-nitro-2-pyridyl)oxime	N(=C(C1=CC=CS1)C1=CC=CS1)Oc1ncccc1[N+](=O)[O-]	PfRdhfr	0.127654	HsDHFR	1	TcDHFR	0.47384	cherry_hit	venus_hit
TS5 screen MS_71_1_17_20110414210718	2597	16207	3-[(2-chloro-6-fluorobenzyl)thio]-5-[3,5-di(trifluoromethyl)phenyl]-4H-1,2,4-triazole	N1C(=NN=C1SCc1c(cccc1Cl)F)c1cc(cc(c1)C(F)(F)F)C(F)(F)F	PfRdhfr	1.78836	HsDHFR	1	TcDHFR	0.422173		venus_hit
TS5 screen MS_71_1_17_20110414210718	2563	16213	2-(2,4-dichlorophenoxy)ethyl 5-nitro-2-furoate	O1C(=CC=C1[N+](=O)[O-])C(=O)OCCOc1ccc(cc1Cl)Cl	PfRdhfr	3.80402	HsDHFR	1	TcDHFR	0.145856		venus_hit
TS5 screen MS_71_1_17_20110414210718	2571	16250	O1-(4-chlorobenzoyl)-2-(1-naphthyl)ethanehydroximamide	N(=C(Cc1cccc2c1cccc2)N)OC(=O)c1ccc(cc1)Cl	PfRdhfr	0.372662	HsDHFR	1	TcDHFR	0.507975	cherry_hit	venus_hit
TS5 screen MS_71_1_17_20110414210718	2576	16252	O1-(2,2-dimethylpropanoyl)-2-[4-(tert-butyl)phenoxy]ethanehydroximamide	O(c1ccc(cc1)C(C)(C)C)CC(=NOC(=O)C(C)(C)C)N	PfRdhfr	0.0838286	HsDHFR	1	TcDHFR	0.279739	cherry_hit	venus_hit
TS5 screen MS_71_1_17_20110414210718	2567	16718	3-(4-chlorophenyl)-4-[(4-chlorophenyl)thio]-1H-pyrazole	N1=C(c2ccc(cc2)Cl)C(=CN1)Sc1ccc(cc1)Cl	PfRdhfr	1.74565	HsDHFR	1	TcDHFR	0.323065		venus_hit
TS5 screen MS_71_1_17_20110414210718	2581	16830	methyl 5-cyano-2-(dimethoxymethyl)-6-[(5-nitro-1,3-thiazol-2-yl)thio]nicotinate	n1c(c(cc(c1SC1=NC=C(S1)[N+](=O)[O-])C#N)C(=O)OC)C(OC)OC	PfRdhfr	2.65872	HsDHFR	1	TcDHFR	0.208174		venus_hit
TS5 screen MS_71_1_17_20110414210718	2605	16914	N2-[3,5-di(trifluoromethyl)phenyl]-4-(trifluoromethyl)-1,3-thiazol-2-amine	FC(c1cc(cc(c1)NC1=NC(=CS1)C(F)(F)F)C(F)(F)F)(F)F	PfRdhfr	27.8881	HsDHFR	1	TcDHFR	0.00721496		venus_hit
TS5 screen MS_71_1_17_20110414210718	2568	17006	ethyl 5-cyano-6-{[5-(methylthio)-1,3,4-thiadiazol-2-yl]thio}-2-(trifluoromethyl)nicotinate	n1c(c(cc(c1SC1=NN=C(S1)SC)C#N)C(=O)OCC)C(F)(F)F	PfRdhfr	2.35791	HsDHFR	1	TcDHFR	0.298555		venus_hit
TS5 screen MS_71_1_17_20110414210718	2598	17167	4-[4-(benzyloxy)phenyl]-3-[(5-nitro-1,3-thiazol-2-yl)sulfanyl]-4,5-dihydro-1H-1,2,4-triazol-5-one	N1(c2ccc(cc2)OCc2ccccc2)C(=NNC1=O)SC1=NC=C(S1)[N+](=O)[O-]	PfRdhfr	2.39971	HsDHFR	1	TcDHFR	0.0947381		venus_hit
TS6 screen MS_77_1_22_20110316174043	2750	3259	N2-[3-(trifluoromethyl)phenyl]-5-nitro-2-furamide	O1C(=CC=C1[N+](=O)[O-])C(=O)Nc1cccc(c1)C(F)(F)F	HsDHFR	1	PvDHFR	0.033907	PfDHFR	0.579099	sapphire_hit	venus_hit
TS6 screen MS_77_1_22_20110316174043	2750	3594	N1-[(5-nitro-2-thienyl)methylidene]-2-[(4-chlorophenyl)thio]ethan-1-amine	S1C(=CC=C1[N+](=O)[O-])C=NCCSc1ccc(cc1)Cl	HsDHFR	1	PvDHFR	0.305586	PfDHFR	0.60993	sapphire_hit
TS6 screen MS_77_1_22_20110316174043	2748	3978	ethyl 5-ethyl-2-{[(5-nitro-2-furyl)carbonyl]amino}thiophene-3-carboxylate	S1C(=C(C=C1CC)C(=O)OCC)NC(=O)C1=CC=C(O1)[N+](=O)[O-]	HsDHFR	1	PvDHFR	0.279645	PfDHFR	2.92226	sapphire_hit
TS6 screen MS_77_1_22_20110316174043	2750	4584	1-methyl-2-[3-(1-methyl-1,2-dihydroquinolin-2-yliden)prop-1-enyl]quinolinium iodide	N1(c2c(cccc2)C=CC1=CC=Cc1[n+](c2ccccc2cc1)C)C.[I-]	HsDHFR	1	PvDHFR	0.457502	PfDHFR	2.03824	sapphire_hit
TS6 screen MS_77_1_22_20110316174043	2749	4854	4-amino-9,10-diphenylpyridazino[3',4':3,4]pyrazolo[5,1-c][1,2,4]triazine-3-carboxamide	N12C(=C3C(=C(c4ccccc4)N=NC3=N2)c2ccccc2)N=NC(=C1N)C(=O)N	HsDHFR	1	PvDHFR	0.324743	PfDHFR	0.895322	sapphire_hit
TS6 screen MS_77_1_22_20110316174043	2749	5250	N1-{4-[2-(1,3-benzodioxol-5-yl)-1-cyanovinyl]phenyl}-3,4,5-trimethoxybenzamide	O1c2c(ccc(c2)C=C(c2ccc(cc2)NC(=O)c2cc(c(c(c2)OC)OC)OC)C#N)OC1	HsDHFR	1	PvDHFR	0.372386	PfDHFR	0.992827	sapphire_hit
TS6 screen MS_77_1_22_20110316174043	2751	5422	3,5-dichloro-2-hydroxybenzaldehyde N-[2,6-dinitro-4-(trifluoromethyl)phenyl]hydrazone	FC(c1cc(c(c(c1)[N+](=O)[O-])NN=Cc1c(c(cc(c1)Cl)Cl)O)[N+](=O)[O-])(F)F	HsDHFR	1	PvDHFR	0.384971	PfDHFR	1.33519	sapphire_hit
TS6 screen MS_77_1_22_20110316174043	2749	5499	2,4-dichloro-6-[5-chloro-6-(trifluoromethyl)-2,3-dihydro-1H-benzo[d]imidazol-2-yl]phenol	N1C(c2cc(cc(c2O)Cl)Cl)Nc2c1cc(c(c2)Cl)C(F)(F)F	HsDHFR	1	PvDHFR	0.665094	PfDHFR	0.471315		venus_hit
TS6 screen MS_77_1_22_20110316174043	2737	6365	N1,N1-dimethyl-4-[3-(methylthio)-4,5-dihydro-1H-1,2,4-triazol-5-yl]aniline	N1C(c2ccc(cc2)N(C)C)NN=C1SC	HsDHFR	1	PvDHFR	0.889819	PfDHFR	0.071477		venus_hit
TS6 screen MS_77_1_22_20110316174043	2738	6673	3-bromobenzo[e]pyrazolo[5,1-c][1,2,4]triazin-8-ol	N12c3cc(ccc3N=NC1=C(Br)C=N2)O	HsDHFR	1	PvDHFR	0.376628	PfDHFR	0.861155	sapphire_hit
TS6 screen MS_77_1_22_20110316174043	2742	8817	4,6-di(2-furyl)-2-oxo-1,2-dihydro-3-pyridinecarbonitrile	O1C=CC=C1C1=C(C#N)C(=O)NC(=C1)C1=CC=CO1	HsDHFR	1	PvDHFR	0.322922	PfDHFR	0.968086	sapphire_hit
TS6 screen MS_77_1_22_20110316174043	2737	9851	methyl 2-(6-hydroxy-3-oxo-3H-xanthen-9-yl)benzoate	O1c2cc(ccc2C(=C2C1=CC(=O)C=C2)c1c(cccc1)C(=O)OC)O	HsDHFR	1	PvDHFR	0.152789	PfDHFR	0	sapphire_hit
TS6 screen MS_77_1_22_20110316174043	2747	11250	N'2-(4-chlorobenzylidene)-5-(trifluoromethoxy)-1H-indole-2-carbohydrazide	N1c2ccc(cc2C=C1C(=O)NN=Cc1ccc(cc1)Cl)OC(F)(F)F	HsDHFR	1	PvDHFR	0.174148	PfDHFR	0.742045	sapphire_hit
TS6 screen MS_77_1_22_20110316174043	2750	12111	N-amino(4-chloroanilino)methylideneguanidine	N(c1ccc(cc1)Cl)C(=NC(=N)N)N	HsDHFR	1	PvDHFR	0.407361	PfDHFR	0.666153	sapphire_hit
TS6 screen MS_77_1_22_20110316174043	2751	12463	N1-tetrahydrofuran-2-ylmethyl-2-(3,5-dichloro-2-hydroxybenzylidene)hydrazine-1-carbothioamide	Oc1c(cc(cc1C=NNC(=S)NCC1CCCO1)Cl)Cl	HsDHFR	1	PvDHFR	0.0117699	PfDHFR	1.05565	sapphire_hit	venus_hit
TS6 screen MS_77_1_22_20110316174043	2750	13003	S-[3-(4-chlorophenyl)-1-[(methylamino)carbonyl]-5-(methylthio)-1H-pyrazol-4-yl] N-methylcarbamothioate	N1=C(c2ccc(cc2)Cl)C(=C(N1C(=O)NC)SC)SC(=O)NC	HsDHFR	1	PvDHFR	0.349394	PfDHFR	0.84564	sapphire_hit
TS6 screen MS_77_1_22_20110316174043	2750	13015	S-[3-(4-chlorophenyl)-5-(methylsulfanyl)-1H-pyrazol-4-yl] 2,6-difluorobenzenecarbothioate	N1=C(c2ccc(cc2)Cl)C(=C(N1)SC)SC(=O)c1c(cccc1F)F	HsDHFR	1	PvDHFR	0.311071	PfDHFR	1.36499	sapphire_hit
TS6 screen MS_77_1_22_20110316174043	2748	14244	3-(4-isopropylphenyl)-5-[(5-nitro-2-thienyl)methylidene]-2-thioxo-1,3-thiazolan-4-one	N1(c2ccc(cc2)C(C)C)C(=O)C(=CC2=CC=C(S2)[N+](=O)[O-])SC1=S	HsDHFR	1	PvDHFR	0.282758	PfDHFR	6.26346	sapphire_hit
TS6 screen MS_77_1_22_20110316174043	2751	14360	1,2-dimethoxy-4-nitro-5-(2-nitrovinyl)benzene	[N+](=O)(c1cc(c(cc1C=C[N+](=O)[O-])OC)OC)[O-]	HsDHFR	1	PvDHFR	0.459897	PfDHFR	0.789626	sapphire_hit
TS6 screen MS_77_1_22_20110316174043	2750	15254	N2-{[5-(2-thienyl)-2-thienyl]methyl}-5-nitrothiophene-2-carboxamide	S1C(=CC=C1CNC(=O)C1=CC=C(S1)[N+](=O)[O-])C1=CC=CS1	HsDHFR	1	PvDHFR	0.306332	PfDHFR	1.70399	sapphire_hit
TS6 screen MS_77_1_22_20110316174043	2737	16213	2-(2,4-dichlorophenoxy)ethyl 5-nitro-2-furoate	O1C(=CC=C1[N+](=O)[O-])C(=O)OCCOc1ccc(cc1Cl)Cl	HsDHFR	1	PvDHFR	0.59016	PfDHFR	0.354394		venus_hit
TS7 screen MS_80_1_25_20110630113217	3111	3466	N1-[(5-nitro-2-thienyl)methylidene]-2-morpholino-5-(trifluoromethyl)aniline	N1(c2ccc(cc2N=CC2=CC=C(S2)[N+](=O)[O-])C(F)(F)F)CCOCC1	HsDHFR	1	LmDHFR	0.326145	PvRdhfr	0.0614727	sapphire_hit
TS7 screen MS_80_1_25_20110630113217	3223	4218	2-(4,5-dihydro-1,3-thiazol-2-ylthio)-5-nitropyridine	S(c1ncc(cc1)[N+](=O)[O-])C1=NCCS1	HsDHFR	1	LmDHFR	0.831684	PvRdhfr	0.494336		venus_hit
TS7 screen MS_80_1_25_20110630113217	3222	4435	2-[(4-chlorophenyl)sulfonyl]-6-methoxy-3-nitropyridine	S(=O)(=O)(c1nc(ccc1[N+](=O)[O-])OC)c1ccc(cc1)Cl	HsDHFR	1	LmDHFR	0.997862	PvRdhfr	0.237707		venus_hit
TS7 screen MS_80_1_25_20110630113217	3212	4584	1-methyl-2-[3-(1-methyl-1,2-dihydroquinolin-2-yliden)prop-1-enyl]quinolinium iodide	N1(c2c(cccc2)C=CC1=CC=Cc1[n+](c2ccccc2cc1)C)C.[I-]	HsDHFR	1	LmDHFR	0.41628	PvRdhfr	0.405941	sapphire_hit
TS7 screen MS_80_1_25_20110630113217	3220	4854	4-amino-9,10-diphenylpyridazino[3',4':3,4]pyrazolo[5,1-c][1,2,4]triazine-3-carboxamide	N12C(=C3C(=C(c4ccccc4)N=NC3=N2)c2ccccc2)N=NC(=C1N)C(=O)N	HsDHFR	1	LmDHFR	0.358317	PvRdhfr	0.784801	sapphire_hit
TS7 screen MS_80_1_25_20110630113217	3230	4880	N-[(cyclohexylcarbonyl)oxy]-N-[4-(4-methoxybenzyl)cyclohexylidene]amine	O(C(=O)C1CCCCC1)N=C1CCC(Cc2ccc(cc2)OC)CC1	HsDHFR	1	LmDHFR	0	PvRdhfr	0	sapphire_hit	venus_hit
TS7 screen MS_80_1_25_20110630113217	3220	5250	N1-{4-[2-(1,3-benzodioxol-5-yl)-1-cyanovinyl]phenyl}-3,4,5-trimethoxybenzamide	O1c2c(ccc(c2)C=C(c2ccc(cc2)NC(=O)c2cc(c(c(c2)OC)OC)OC)C#N)OC1	HsDHFR	1	LmDHFR	0.43676	PvRdhfr	1.14411	sapphire_hit
TS7 screen MS_80_1_25_20110630113217	3215	5403	2-(2-pyridinylmethylene)-N-tricyclo[5.2.1.0~2,6~]dec-4-en-8-yl-1-hydrazinecarbothioamide	n1ccccc1C=NNC(=S)NC1CC2CC1C1C2CC=C1	HsDHFR	1	LmDHFR	0.360705	PvRdhfr	30.8996	sapphire_hit
TS7 screen MS_80_1_25_20110630113217	3218	5833	1-[3,4-diamino-5-(2,2-dimethylpropanoyl)thieno[2,3-b]thiophen-2-yl]-2,2-dimethylpropan-1-one	NC1=C(C(=O)C(C)(C)C)SC2=C1C(=C(S2)C(=O)C(C)(C)C)N	HsDHFR	1	LmDHFR	0.398098	PvRdhfr	0.276266	sapphire_hit
TS7 screen MS_80_1_25_20110630113217	3128	6210	ethyl 1-cyano-4-oxo-4H-quinolizine-3-carboxylate	O(C(=O)C1=CC(=C2N(C1=O)C=CC=C2)C#N)CC	HsDHFR	1	LmDHFR	0.267663	PvRdhfr	1.12139	sapphire_hit
TS7 screen MS_80_1_25_20110630113217	3213	6480	1-(3-ethyl-5,5,8,8-tetramethyl-5,6,7,8-tetrahydronaphthalen-2-yl)-3-morpholinopropan-1-one hydrochloride	Cl.O=C(c1cc2c(cc1CC)C(CCC2(C)C)(C)C)CCN1CCOCC1	HsDHFR	1	LmDHFR	0.495535	PvRdhfr	2.58888	sapphire_hit
TS7 screen MS_80_1_25_20110630113217	3222	6482	1-(2-naphthyl)-3-tetrahydro-1H-pyrrol-1-ylpropan-1-one hydrochloride	O=C(c1cc2ccccc2cc1)CCN1CCCC1.Cl	HsDHFR	1	LmDHFR	1.16538	PvRdhfr	0.487218		venus_hit
TS7 screen MS_80_1_25_20110630113217	3220	6673	3-bromobenzo[e]pyrazolo[5,1-c][1,2,4]triazin-8-ol	N12c3cc(ccc3N=NC1=C(Br)C=N2)O	HsDHFR	1	LmDHFR	0.495632	PvRdhfr	0.859819	sapphire_hit
TS7 screen MS_80_1_25_20110630113217	3127	8353	4-methyl-2,3-dihydrothieno[3',2':5,6]pyrido[1,2-a]benzimidazole-5-carbonitrile	N12C(=Nc3c2cccc3)C(=C(C2=C1SCC2)C)C#N	HsDHFR	1	LmDHFR	0.227835	PvRdhfr	0.864452	sapphire_hit
TS7 screen MS_80_1_25_20110630113217	3223	8748	1-(3-methoxyphenyl)-4-methyl-2,3-dihydro-1H-pyrrolo[3',2':5,6]pyrido[1,2-a]benzimidazole-5-carbonitrile	N1=C2N(c3c1cccc3)C1=C(C(=C2C#N)C)CCN1c1cccc(c1)OC	HsDHFR	1	LmDHFR	0.435068	PvRdhfr	1.18044	sapphire_hit
TS7 screen MS_80_1_25_20110630113217	3220	9034	ethyl 5-hydroxy-4-oxo-1,3-diphenyl-2-thioxo-1,2,3,4-tetrahydrothieno[2,3-d]pyrimidine-6-carboxylate	N1(c2ccccc2)C(=S)N(c2ccccc2)C2=C(C1=O)C(=C(S2)C(=O)OCC)O	HsDHFR	1	LmDHFR	0.406869	PvRdhfr	0.681878	sapphire_hit
TS7 screen MS_80_1_25_20110630113217	3221	9081	3-(2-chlorobenzyl)-7-[(4,5-diphenyl-4H-1,2,4-triazol-3-yl)sulfanyl]-3H-[1,2,3]triazolo[4,5-d]pyrimidine	N1(N=Nc2c1ncnc2SC1=NN=C(c2ccccc2)N1c1ccccc1)Cc1ccccc1Cl	HsDHFR	1	LmDHFR	1.05196	PvRdhfr	0.485431		venus_hit
TS7 screen MS_80_1_25_20110630113217	3116	9095	3-benzoyl-1-(4-methylphenyl)-9-phenyl-4,6-dithia-1,2,9-triazaspiro[4.4]non-2-en-8-one	N1(C2(SCC1=O)N(c1ccc(cc1)C)N=C(S2)C(=O)c1ccccc1)c1ccccc1	HsDHFR	1	LmDHFR	0.398448	PvRdhfr	1.05128	sapphire_hit
TS7 screen MS_80_1_25_20110630113217	3224	9191	4-(2-furyl)-2-oxo-1,5-dihydro-2H-chromeno[4,3-b]pyridine-3-carbonitrile	O1C=CC=C1C1=C(C(=O)NC2=C1COc1c2cccc1)C#N	HsDHFR	1	LmDHFR	0.292132	PvRdhfr	0.921621	sapphire_hit
TS7 screen MS_80_1_25_20110630113217	3226	9438	1-(5-acetyl-1,4-diphenyl-1,4-dihydropyridin-3-yl)ethan-1-one	N1(c2ccccc2)C=C(C(c2ccccc2)C(=C1)C(=O)C)C(=O)C	HsDHFR	1	LmDHFR	0.445304	PvRdhfr	1.07548	sapphire_hit
TS7 screen MS_80_1_25_20110630113217	3125	9504	2,6-diiodoterephthalonitrile hydrate	Ic1cc(cc(c1C#N)I)C#N	HsDHFR	1	LmDHFR	0.334225	PvRdhfr	0.287965	sapphire_hit
TS7 screen MS_80_1_25_20110630113217	3220	9512	2-[(2-bromophenyl)thio]-3-chloro-1,4-dihydronaphthalene-1,4-dione	O=C1c2ccccc2C(=O)C(=C1Sc1ccccc1Br)Cl	HsDHFR	1	LmDHFR	0.0511101	PvRdhfr	0.0297535	sapphire_hit	venus_hit
TS7 screen MS_80_1_25_20110630113217	3221	9593	1-[(allylamino)carbonyl]azetan-3-yl methanesulfonate	O(C1CN(C1)C(=O)NCC=C)S(=O)(=O)C	HsDHFR	1	LmDHFR	0.0664377	PvRdhfr	0.0645041	sapphire_hit	venus_hit
TS7 screen MS_80_1_25_20110630113217	3216	10941	methyl 4-hydroxy-2-(trifluoromethyl)thieno[3,4-b]pyridine-7-carboxylate	N1=C(C=C(C2=CSC(=C21)C(=O)OC)O)C(F)(F)F	HsDHFR	1	LmDHFR	0	PvRdhfr	1.07428	sapphire_hit
TS7 screen MS_80_1_25_20110630113217	3224	10974	5-nitro-4,6-di(2-thienylthio)pyrimidine	[N+](=O)(c1c(ncnc1SC1=CC=CS1)SC1=CC=CS1)[O-]	HsDHFR	1	LmDHFR	1.26994	PvRdhfr	0.444705		venus_hit
TS7 screen MS_80_1_25_20110630113217	3212	11133	N-[5-(2-phenyleth-1-ynyl)-3-pyridyl]-N'-[3-(trifluoromethyl)phenyl]urea	N(c1cc(cnc1)C#Cc1ccccc1)C(=O)Nc1cccc(c1)C(F)(F)F	HsDHFR	1	LmDHFR	0.341183	PvRdhfr	0.223162	sapphire_hit
TS7 screen MS_80_1_25_20110630113217	3107	11636	5-nitro-2-{[4-(3-pyridyl)pyrimidin-2-yl]thio}-1,3-thiazole	n1c(ccnc1SC1=NC=C(S1)[N+](=O)[O-])c1cnccc1	HsDHFR	1	LmDHFR	1.24669	PvRdhfr	0.269413		venus_hit
TS7 screen MS_80_1_25_20110630113217	3219	11783	1-[piperidino(2-thienyl)methyl]-2-naphthol	N1(C(c2c(ccc3c2cccc3)O)C2=CC=CS2)CCCCC1	HsDHFR	1	LmDHFR	0.8418	PvRdhfr	0.248217		venus_hit
TS7 screen MS_80_1_25_20110630113217	3125	12135	acridin-9-amine	n1c2c(c(c3ccccc13)N)cccc2	HsDHFR	1	LmDHFR	0.235958	PvRdhfr	0.997246	sapphire_hit
TS7 screen MS_80_1_25_20110630113217	3223	12208	2-(1H-indol-3-yl)-3-[4-(trifluoromethyl)phenyl]acrylonitrile	N1c2c(cccc2)C(=C1)C(=Cc1ccc(cc1)C(F)(F)F)C#N	HsDHFR	1	LmDHFR	0.704097	PvRdhfr	0.465316		venus_hit
TS7 screen MS_80_1_25_20110630113217	3212	12655	6-{morpholino[4-(trifluoromethyl)phenyl]methyl}-1,3-benzodioxol-5-ol	N1(C(c2cc3c(cc2O)OCO3)c2ccc(cc2)C(F)(F)F)CCOCC1	HsDHFR	1	LmDHFR	0.00445218	PvRdhfr	0.000472544	sapphire_hit	venus_hit
TS7 screen MS_80_1_25_20110630113217	3111	12757	ethyl 3-cyano-2-hydroxy-6-phenylisonicotinate	n1c(c(c(cc1c1ccccc1)C(=O)OCC)C#N)O	HsDHFR	1	LmDHFR	0.12134	PvRdhfr	0.824547	sapphire_hit
TS7 screen MS_80_1_25_20110630113217	3215	13003	S-[3-(4-chlorophenyl)-1-[(methylamino)carbonyl]-5-(methylthio)-1H-pyrazol-4-yl] N-methylcarbamothioate	N1=C(c2ccc(cc2)Cl)C(=C(N1C(=O)NC)SC)SC(=O)NC	HsDHFR	1	LmDHFR	0.364536	PvRdhfr	0.258342	sapphire_hit
TS7 screen MS_80_1_25_20110630113217	3215	13015	S-[3-(4-chlorophenyl)-5-(methylsulfanyl)-1H-pyrazol-4-yl] 2,6-difluorobenzenecarbothioate	N1=C(c2ccc(cc2)Cl)C(=C(N1)SC)SC(=O)c1c(cccc1F)F	HsDHFR	1	LmDHFR	0.455094	PvRdhfr	0.525864	sapphire_hit
TS7 screen MS_80_1_25_20110630113217	3236	13085	1,6-dihydrodibenzo[cd,g]indazol-6-one	N1C2=C3C(=CC=CC3=N1)C(=O)c1ccccc21	HsDHFR	1	LmDHFR	0.245093	PvRdhfr	1.074	sapphire_hit
TS7 screen MS_80_1_25_20110630113217	3129	13361	2-(2-nitrovinyl)phenethyl 4-(trifluoromethyl)benzoate	[N+](=O)(C=Cc1ccccc1CCOC(=O)c1ccc(cc1)C(F)(F)F)[O-]	HsDHFR	1	LmDHFR	0.423403	PvRdhfr	22.3708	sapphire_hit
TS7 screen MS_80_1_25_20110630113217	3118	13546	9-methyl-2,3,6,7-tetrahydro-1H,5H,11H-pyrano[2,3-f]pyrido[3,2,1-ij]quinolin-11-one	N12c3c(c4c(cc3CCC2)C(=CC(=O)O4)C)CCC1	HsDHFR	1	LmDHFR	0.00686244	PvRdhfr	0.999808	sapphire_hit	venus_hit
TS7 screen MS_80_1_25_20110630113217	3225	14244	3-(4-isopropylphenyl)-5-[(5-nitro-2-thienyl)methylidene]-2-thioxo-1,3-thiazolan-4-one	N1(c2ccc(cc2)C(C)C)C(=O)C(=CC2=CC=C(S2)[N+](=O)[O-])SC1=S	HsDHFR	1	LmDHFR	0.436675	PvRdhfr	1.37752	sapphire_hit
TS7 screen MS_80_1_25_20110630113217	3117	14246	2-{[5-(4-nitrophenyl)-2-furyl]methylidene}malononitrile	O1C(=CC=C1C=C(C#N)C#N)c1ccc(cc1)[N+](=O)[O-]	HsDHFR	1	LmDHFR	1.10552	PvRdhfr	0.425599		venus_hit
TS7 screen MS_80_1_25_20110630113217	3227	14440	1-(3,4-dimethylphenyl)-3-piperidinopyrrolidine-2,5-dione	N1(c2ccc(c(c2)C)C)C(=O)C(N2CCCCC2)CC1=O	HsDHFR	1	LmDHFR	1.1618	PvRdhfr	0.478005		venus_hit
TS7 screen MS_80_1_25_20110630113217	3224	15323	methyl 1-cyano-4-oxo-4H-quinolizine-2-carboxylate	N12C(=C(C(=CC1=O)C(=O)OC)C#N)C=CC=C2	HsDHFR	1	LmDHFR	0.474631	PvRdhfr	0.990156	sapphire_hit
TS7 screen MS_80_1_25_20110630113217	3227	15667	2-({5-[2,6-dichloro-4-(trifluoromethyl)phenyl]-2-furyl}methylidene)malononitrile	O1C(=CC=C1C=C(C#N)C#N)c1c(cc(cc1Cl)C(F)(F)F)Cl	HsDHFR	1	LmDHFR	1.01746	PvRdhfr	0.400711		venus_hit
TS7 screen MS_80_1_25_20110630113217	3111	16169	3-(10H-phenothiazin-2-yl)-5-(trifluoromethyl)-4,5-dihydro-1H-pyrazol-5-ol	FC(C1(CC(=NN1)c1cc2c(cc1)Sc1ccccc1N2)O)(F)F	HsDHFR	1	LmDHFR	0.400668	PvRdhfr	2.24556	sapphire_hit
TS7 screen MS_80_1_25_20110630113217	3213	16217	5-(3,5-dichlorophenyl)-3-{[2-nitro-4-(trifluoromethyl)phenyl]thio}-1H-1,2,4-triazole	N1=C(c2cc(cc(c2)Cl)Cl)NN=C1Sc1ccc(cc1[N+](=O)[O-])C(F)(F)F	HsDHFR	1	LmDHFR	0.477724	PvRdhfr	0.0477686	sapphire_hit
TS7 screen MS_80_1_25_20110630113217	3110	16490	2-{[1-isopropyl-5-(trifluoromethyl)-1H-benzo[d]imidazol-2-yl]thio}-5-nitro-1,3-thiazole	N1(c2c(cc(cc2)C(F)(F)F)N=C1SC1=NC=C(S1)[N+](=O)[O-])C(C)C	HsDHFR	1	LmDHFR	1.24127	PvRdhfr	0.497639		venus_hit
TS7 screen MS_80_1_25_20110630113217	3222	16499	2-{[5-(1-ethyl-3-methyl-1H-pyrazol-5-yl)-4-methyl-4H-1,2,4-triazol-3-yl]thio}-5-nitro-1,3-thiazole	N1(C(=CC(=N1)C)C1=NN=C(N1C)SC1=NC=C(S1)[N+](=O)[O-])CC	HsDHFR	1	LmDHFR	0.85133	PvRdhfr	0.242451		venus_hit
TS7 screen MS_80_1_25_20110630113217	3110	16536	5-nitro-2-{[5-(trifluoromethyl)-2-pyridyl]thio}-1,3-thiazole	S(C1=NC=C(S1)[N+](=O)[O-])c1ncc(cc1)C(F)(F)F	HsDHFR	1	LmDHFR	1.23449	PvRdhfr	0.458145		venus_hit
TS7 screen MS_80_1_25_20110630113217	3109	16914	N2-[3,5-di(trifluoromethyl)phenyl]-4-(trifluoromethyl)-1,3-thiazol-2-amine	FC(c1cc(cc(c1)NC1=NC(=CS1)C(F)(F)F)C(F)(F)F)(F)F	HsDHFR	1	LmDHFR	0.066677	PvRdhfr	0.662591	sapphire_hit	venus_hit
TS7 screen MS_80_1_25_20110630113217	3213	17167	4-[4-(benzyloxy)phenyl]-3-[(5-nitro-1,3-thiazol-2-yl)sulfanyl]-4,5-dihydro-1H-1,2,4-triazol-5-one	N1(c2ccc(cc2)OCc2ccccc2)C(=NNC1=O)SC1=NC=C(S1)[N+](=O)[O-]	HsDHFR	1	LmDHFR	1.1282	PvRdhfr	0.228343		venus_hit
TS7 screen MS_80_1_25_20110630113217	3244	18004	4-[(4-chlorobenzyl)thio]-3-methylisoxazolo[5,4-d]pyrimidine	Cc1noc2ncnc(SCc3ccc(Cl)cc3)c12	HsDHFR	1	LmDHFR	0.415678	PvRdhfr	0.795615	sapphire_hit
TS7 screen MS_80_1_25_20110630113217	3244	18010	3-benzyl-7-[(4-methyl-5-phenyl-4H-1,2,4-triazol-3-yl)sulfanyl]-3H-[1,2,3]triazolo[4,5-d]pyrimidine	Cn1c(Sc2ncnc3n(Cc4ccccc4)nnc23)nnc1c5ccccc5	HsDHFR	1	LmDHFR	0.99232	PvRdhfr	0.324192		venus_hit
