# Supplementary material for: Yeast-based automated high-throughput screens to identify anti-parasitic lead compounds
Source: Open Biol. 2013 Feb;3(2):120158. doi: 10.1098/rsob.120158 (PMC3603448; doi:10.1098/rsob.120158)
Supplement: Supplementary Spreadsheet S2 [file rsob120158-s3.xlsx]

## Sheet: pairwise_overlap.txt
Screen_label	Target "B"	Number of hits "B"	Screen_label	Target "E"	Number of hits "E"	overlap between hits "B" and "E"	arbitrary unit (aprox. number of hits for all screens)					1-P value	P value of the overlap	log P value of the overlap
TS7_v	PvR_DHFR	55	TS7_v	PvR_DHFR	55	55	500	0.11	48.95	2.32045	21.095	1	0	#NUM!
TS3_s	Pv_DHFR	197	TS7_v	PvR_DHFR	55	58	500	0.394	36.33	3.62381	10.0254	1	0	#NUM!
TS7_s	Lm_DHFR	51	TS7_s	Lm_DHFR	51	51	500	0.102	45.798	2.16134	21.1896	1	0	#NUM!
TS5_v	Tc_DHFR	129	TS7_s	Lm_DHFR	51	46	500	0.258	32.842	3.12462	10.5107	1	0	#NUM!
TS7_v	PvR_DHFR	55	TS6_v	Pf_DHFR	16	15	500	0.11	13.24	1.25156	10.5788	1	0	#NUM!
TS6_v	Pf_DHFR	16	TS6_v	Pf_DHFR	16	16	500	0.032	15.488	0.704	22	1	0	#NUM!
TS6_s	Pv_DHFR	30	TS6_v	Pf_DHFR	16	9	500	0.06	8.04	0.949947	8.46363	1	0	#NUM!
TS5_v	Tc_DHFR	129	TS6_v	Pf_DHFR	16	18	500	0.258	13.872	1.75014	7.92624	1	0	#NUM!
TS4_s	Tb_DHFR	114	TS6_v	Pf_DHFR	16	19	500	0.228	15.352	1.67817	9.14806	1	0	#NUM!
TS3_v	PfR_DHFR	61	TS6_v	Pf_DHFR	16	15	500	0.122	13.048	1.30914	9.96682	1	0	#NUM!
TS3_s	Pv_DHFR	197	TS6_v	Pf_DHFR	16	46	500	0.394	39.696	1.95454	20.3096	1	0	#NUM!
TS6_v	Pf_DHFR	16	TS6_s	Pv_DHFR	30	10	500	0.032	9.04	0.963992	9.37767	1	0	#NUM!
TS6_s	Pv_DHFR	30	TS6_s	Pv_DHFR	30	30	500	0.06	28.2	1.30077	21.6795	1	0	#NUM!
TS4_s	Tb_DHFR	114	TS6_s	Pv_DHFR	30	31	500	0.228	24.16	2.29793	10.5138	1	0	#NUM!
TS3_s	Pv_DHFR	197	TS6_s	Pv_DHFR	30	52	500	0.394	40.18	2.67636	15.0129	1	0	#NUM!
TS5_v	Tc_DHFR	129	TS5_v	Tc_DHFR	129	129	500	0.258	95.718	4.96943	19.2614	1	0	#NUM!
TS5_c	PfR_DHFR	17	TS5_c	PfR_DHFR	17	17	500	0.034	16.422	0.747227	21.9773	1	0	#NUM!
TS5_v	Tc_DHFR	129	TS4_v	Sm_DHFR	65	52	500	0.258	35.23	3.52751	9.98721	1	0	#NUM!
TS4_v	Sm_DHFR	65	TS4_v	Sm_DHFR	65	65	500	0.13	56.55	2.71136	20.8567	1	0	#NUM!
TS5_v	Tc_DHFR	129	TS4_s	Tb_DHFR	114	69	500	0.258	39.588	4.67158	8.47421	1	0	#NUM!
TS4_s	Tb_DHFR	114	TS4_s	Tb_DHFR	114	114	500	0.228	88.008	4.47949	19.6469	1	0	#NUM!
TS3_s	Pv_DHFR	197	TS4_s	Tb_DHFR	114	96	500	0.394	51.084	5.21719	9.79147	1	0	#NUM!
TS3_v	PfR_DHFR	61	TS3_v	PfR_DHFR	61	61	500	0.122	53.558	2.55618	20.9523	1	0	#NUM!
TS3_s	Pv_DHFR	197	TS3_v	PfR_DHFR	61	57	500	0.394	32.966	3.81636	8.63807	1	0	#NUM!
TS3_s	Pv_DHFR	197	TS3_s	Pv_DHFR	197	197	500	0.394	119.382	6.85832	17.4069	1	0	#NUM!
TS6_v	Pf_DHFR	16	PGK2_v	Pv_PGK	53	13	500	0.032	11.304	1.2813	8.82229	1	0	#NUM!
TS3_s	Pv_DHFR	197	PGK2_v	Pv_PGK	53	55	500	0.394	34.118	3.55732	9.59094	1	0	#NUM!
PGK2_v	Pv_PGK	53	PGK2_v	Pv_PGK	53	53	500	0.106	47.382	2.24109	21.1424	1	0	#NUM!
PGK2_s	Tb_PGK	60	PGK2_s	Tb_PGK	60	60	500	0.12	52.8	2.51714	20.9762	1	0	#NUM!
PGK1_s	Sm_PGK	74	PGK2_s	Tb_PGK	60	33	500	0.148	24.12	2.75059	8.76902	1	0	#NUM!
PGK1_v	Tc_PGK	45	PGK1_v	Tc_PGK	45	45	500	0.09	40.95	1.91977	21.3307	1	0	#NUM!
PGK2_s	Tb_PGK	60	PGK1_s	Sm_PGK	74	33	500	0.12	24.12	2.79542	8.62838	1	0	#NUM!
PGK1_s	Sm_PGK	74	PGK1_s	Sm_PGK	74	74	500	0.148	63.048	3.05469	20.6398	1	0	#NUM!
NTM2_v	Tc_NMT	64	NTM2_v	Tc_NMT	64	64	500	0.128	55.808	2.67272	20.8806	1	0	#NUM!
NTM2_s	Sm_NMT	66	NTM2_s	Sm_NMT	66	66	500	0.132	57.288	2.74991	20.8327	1	0	#NUM!
NMT1_v	Pv_NMT	96	NMT1_v	Pv_NMT	96	96	500	0.192	77.568	3.85915	20.0998	1	0	#NUM!
NMT1_s	Tb_NMT	138	NMT1_s	Tb_NMT	138	138	500	0.276	99.912	5.25126	19.0263	1	0	#NUM!
TS7_v	PvR_DHFR	55	TS6_s	Pv_DHFR	30	16	500	0.11	12.7	1.71377	7.41057	1	6.28386e-14	13.2018
TS3_v	PfR_DHFR	61	PGK2_v	Pv_PGK	53	24	500	0.122	17.534	2.38268	7.35895	1	9.27036e-14	13.0329
TS4_v	Sm_DHFR	65	TS4_s	Tb_DHFR	114	41	500	0.13	26.18	3.59074	7.29098	1	1.53877e-13	12.8128
PGK2_s	Tb_PGK	60	TS7_s	Lm_DHFR	51	23	500	0.12	16.88	2.32069	7.2737	1	1.7486e-13	12.7573
TS7_s	Lm_DHFR	51	PGK2_s	Tb_PGK	60	23	500	0.102	16.88	2.3443	7.20043	1	3.00093e-13	12.5227
TS4_s	Tb_DHFR	114	PGK2_s	Tb_PGK	60	36	500	0.228	22.32	3.24976	6.86819	1	3.25096e-12	11.488
TS4_v	Sm_DHFR	65	TS7_s	Lm_DHFR	51	23	500	0.13	16.37	2.40169	6.81604	1	4.67915e-12	11.3298
TS6_v	Pf_DHFR	16	TS3_v	PfR_DHFR	61	11	500	0.032	9.048	1.3746	6.58226	1	2.31676e-11	10.6351
PGK2_s	Tb_PGK	60	TS4_s	Tb_DHFR	114	36	500	0.12	22.32	3.46964	6.43294	1	6.25777e-11	10.2036
NTM2_s	Sm_NMT	66	PGK2_s	Tb_PGK	60	24	500	0.132	16.08	2.62194	6.13287	1	4.31545e-10	9.36497
PGK2_s	Tb_PGK	60	NTM2_s	Sm_NMT	66	24	500	0.12	16.08	2.64	6.09091	1	5.61357e-10	9.25076
PGK1_s	Sm_PGK	74	NTM2_s	Sm_NMT	66	27	500	0.148	17.232	2.88485	5.97328	1	1.16263e-09	8.93456
NTM2_s	Sm_NMT	66	PGK1_s	Sm_PGK	74	27	500	0.132	17.232	2.91181	5.91797	1	1.62966e-09	8.7879
TS3_s	Pv_DHFR	197	TS5_v	Tc_DHFR	129	83	500	0.394	32.174	5.54982	5.7973	1	3.36955e-09	8.47243
TS6_s	Pv_DHFR	30	TS4_s	Tb_DHFR	114	21	500	0.06	14.16	2.53567	5.58433	1	1.173e-08	7.9307
NTM2_s	Sm_NMT	66	TS7_s	Lm_DHFR	51	20	500	0.132	13.268	2.41731	5.48875	1	2.02393e-08	7.69381
TS4_s	Tb_DHFR	114	TS7_s	Lm_DHFR	51	28	500	0.228	16.372	2.99613	5.46438	1	2.32269e-08	7.63401
TS7_s	Lm_DHFR	51	NTM2_s	Sm_NMT	66	20	500	0.102	13.268	2.45873	5.39629	1	3.40166e-08	7.46831
TS7_v	PvR_DHFR	55	PGK2_v	Pv_PGK	53	18	500	0.11	12.17	2.27787	5.34271	1	4.57845e-08	7.33928
TS5_v	Tc_DHFR	129	TS5_c	PfR_DHFR	17	14	500	0.258	9.614	1.804	5.32927	1	4.93037e-08	7.30712
PGK1_s	Sm_PGK	74	TS7_s	Lm_DHFR	51	21	500	0.148	13.452	2.53592	5.30458	1	5.64659e-08	7.24821
TS3_v	PfR_DHFR	61	TS6_s	Pv_DHFR	30	13	500	0.122	9.34	1.79262	5.21026	1	9.429e-08	7.02553
TS7_s	Lm_DHFR	51	PGK1_s	Sm_PGK	74	21	500	0.102	13.452	2.60348	5.16693	1	1.18984e-07	6.92451
TS5_v	Tc_DHFR	129	TS6_s	Pv_DHFR	30	20	500	0.258	12.26	2.39647	5.11585	1	1.56163e-07	6.80642
TS7_s	Lm_DHFR	51	TS4_s	Tb_DHFR	114	28	500	0.102	16.372	3.2314	5.06654	1	2.02561e-07	6.69344
TS6_v	Pf_DHFR	16	TS7_v	PvR_DHFR	55	8	500	0.032	6.24	1.30525	4.78069	0.999999	8.73473e-07	6.05875
TS5_v	Tc_DHFR	129	TS3_s	Pv_DHFR	197	80	500	0.258	29.174	6.14108	4.75063	0.999999	1.01393e-06	5.99399
TS4_s	Tb_DHFR	114	PGK1_s	Sm_PGK	74	34	500	0.228	17.128	3.60904	4.74586	0.999999	1.03812e-06	5.98375
TS5_c	PfR_DHFR	17	TS5_v	Tc_DHFR	129	14	500	0.034	9.614	2.05837	4.67069	0.999998	1.50093e-06	5.82364
PGK1_s	Sm_PGK	74	TS4_s	Tb_DHFR	114	34	500	0.148	17.128	3.79143	4.51756	0.999997	3.12787e-06	5.50475
PGK2_v	Pv_PGK	53	PGK1_v	Tc_PGK	45	14	500	0.106	9.23	2.06504	4.46965	0.999996	3.91734e-06	5.40701
PGK1_v	Tc_PGK	45	PGK2_v	Pv_PGK	53	14	500	0.09	9.23	2.08343	4.43018	0.999995	4.70762e-06	5.3272
TS7_v	PvR_DHFR	55	TS3_v	PfR_DHFR	61	17	500	0.11	10.29	2.44375	4.21075	0.999987	1.27264e-05	4.89529
TS3_s	Pv_DHFR	197	TS7_s	Lm_DHFR	51	34	500	0.394	13.906	3.48955	3.98504	0.999966	3.37343e-05	4.47193
TS6_s	Pv_DHFR	30	PGK2_v	Pv_PGK	53	10	500	0.06	6.82	1.72893	3.94464	0.99996	3.99607e-05	4.39837
TS4_s	Tb_DHFR	114	PGK2_v	Pv_PGK	53	24	500	0.228	11.916	3.05432	3.90136	0.999952	4.78261e-05	4.32034
TS4_s	Tb_DHFR	114	TS4_v	Sm_DHFR	65	27	500	0.228	12.18	3.38246	3.60093	0.999841	0.000158541	3.79986
TS4_s	Tb_DHFR	114	NTM2_s	Sm_NMT	66	27	500	0.228	11.952	3.40838	3.50665	0.999773	0.000226892	3.64418
PGK2_v	Pv_PGK	53	TS6_v	Pf_DHFR	16	6	500	0.106	4.304	1.23135	3.49535	0.999763	0.000236721	3.62576
TS6_v	Pf_DHFR	16	TS5_v	Tc_DHFR	129	11	500	0.032	6.872	1.99898	3.43776	0.999707	0.000293273	3.53273
TS6_v	Pf_DHFR	16	TS4_s	Tb_DHFR	114	10	500	0.032	6.352	1.87917	3.38022	0.999638	0.000362135	3.44113
TS4_s	Tb_DHFR	114	TS7_v	PvR_DHFR	55	23	500	0.228	10.46	3.11141	3.36182	0.999613	0.000387155	3.41212
NTM2_s	Sm_NMT	66	TS4_s	Tb_DHFR	114	27	500	0.132	11.952	3.61409	3.30705	0.999529	0.000471413	3.3266
PGK2_s	Tb_PGK	60	TS6_s	Pv_DHFR	30	9	500	0.12	5.4	1.77989	3.0339	0.998793	0.00120707	2.91827
NMT1_s	Tb_NMT	138	PGK2_s	Tb_PGK	60	27	500	0.276	10.44	3.46258	3.0151	0.998716	0.00128449	2.89127
TS3_v	PfR_DHFR	61	TS7_v	PvR_DHFR	55	14	500	0.122	7.29	2.42722	3.00344	0.998665	0.00133473	2.87461
TS7_s	Lm_DHFR	51	TS6_s	Pv_DHFR	30	8	500	0.102	4.94	1.65767	2.98008	0.998559	0.00144086	2.84138
TS6_s	Pv_DHFR	30	PGK2_s	Tb_PGK	60	9	500	0.06	5.4	1.83957	2.93548	0.998335	0.00166518	2.77854
TS6_s	Pv_DHFR	30	TS7_s	Lm_DHFR	51	8	500	0.06	4.94	1.696	2.91274	0.998209	0.00179134	2.74682
PGK2_s	Tb_PGK	60	NMT1_s	Tb_NMT	138	27	500	0.12	10.44	3.81743	2.73482	0.996879	0.0031207	2.50575
PGK2_v	Pv_PGK	53	TS3_v	PfR_DHFR	61	13	500	0.106	6.534	2.40429	2.71764	0.996713	0.00328743	2.48314
TS4_v	Sm_DHFR	65	TS5_v	Tc_DHFR	129	27	500	0.13	10.23	3.81967	2.67824	0.996299	0.00370051	2.43174
TS6_s	Pv_DHFR	30	TS7_v	PvR_DHFR	55	8	500	0.06	4.7	1.76125	2.66856	0.996191	0.00380886	2.41921
TS5_v	Tc_DHFR	129	PGK2_v	Pv_PGK	53	22	500	0.258	8.326	3.1853	2.61389	0.995524	0.00447594	2.34912
TS7_v	PvR_DHFR	55	TS4_s	Tb_DHFR	114	21	500	0.11	8.46	3.34075	2.53237	0.994335	0.00566477	2.24682
TS7_v	PvR_DHFR	55	TS7_s	Lm_DHFR	51	11	500	0.11	5.39	2.23448	2.41219	0.992072	0.00792841	2.10081
TS7_s	Lm_DHFR	51	TS7_v	PvR_DHFR	55	11	500	0.102	5.39	2.2445	2.40143	0.991834	0.00816566	2.08801
PGK1_s	Sm_PGK	74	TS6_s	Pv_DHFR	30	9	500	0.148	4.56	1.94496	2.34452	0.990474	0.00952585	2.0211
TS6_s	Pv_DHFR	30	TS3_v	PfR_DHFR	61	8	500	0.06	4.34	1.85483	2.33984	0.990354	0.00964613	2.01565
TS6_s	Pv_DHFR	30	PGK1_s	Sm_PGK	74	9	500	0.06	4.56	2.04294	2.23208	0.987195	0.0128049	1.89262
TS5_v	Tc_DHFR	129	TS3_v	PfR_DHFR	61	23	500	0.258	7.262	3.41725	2.1251	0.983211	0.0167891	1.77497
NMT1_s	Tb_NMT	138	NTM2_s	Sm_NMT	66	25	500	0.276	6.784	3.63158	1.86806	0.969123	0.0308771	1.51036
TS4_s	Tb_DHFR	114	TS3_v	PfR_DHFR	61	20	500	0.228	6.092	3.27673	1.85917	0.968498	0.0315016	1.50167
TS5_v	Tc_DHFR	129	TS7_v	PvR_DHFR	55	20	500	0.258	5.81	3.24484	1.79054	0.963316	0.0366839	1.43552
NTM2_s	Sm_NMT	66	NMT1_s	Tb_NMT	138	25	500	0.132	6.784	3.97637	1.70608	0.956003	0.0439966	1.35658
TS7_v	PvR_DHFR	55	TS3_s	Pv_DHFR	197	29	500	0.11	7.33	4.39162	1.66909	0.95245	0.0475499	1.32285
TS7_v	PvR_DHFR	55	TS5_v	Tc_DHFR	129	20	500	0.11	5.81	3.55374	1.6349	0.948964	0.0510355	1.29213
TS6_s	Pv_DHFR	30	TS5_v	Tc_DHFR	129	12	500	0.06	4.26	2.69733	1.57934	0.942871	0.0571292	1.24314
TS6_v	Pf_DHFR	16	TS3_s	Pv_DHFR	197	10	500	0.032	3.696	2.47028	1.49619	0.932698	0.0673023	1.17197
PGK1_s	Sm_PGK	74	PGK1_v	Tc_PGK	45	10	500	0.148	3.34	2.38208	1.40213	0.919562	0.0804376	1.09454
PGK1_v	Tc_PGK	45	TS6_v	Pf_DHFR	16	3	500	0.09	1.56	1.14473	1.36277	0.913523	0.0864775	1.0631
PGK1_v	Tc_PGK	45	PGK1_s	Sm_PGK	74	10	500	0.09	3.34	2.46183	1.35672	0.912564	0.0874359	1.05831
NTM2_v	Tc_NMT	64	PGK2_v	Pv_PGK	53	10	500	0.128	3.216	2.43221	1.32225	0.906958	0.0930418	1.03132
TS6_v	Pf_DHFR	16	PGK1_v	Tc_PGK	45	3	500	0.032	1.56	1.18064	1.32131	0.906801	0.0931985	1.03059
PGK2_v	Pv_PGK	53	NTM2_v	Tc_NMT	64	10	500	0.106	3.216	2.4627	1.30588	0.904204	0.0957961	1.01865
TS4_v	Sm_DHFR	65	PGK2_v	Pv_PGK	53	10	500	0.13	3.11	2.44833	1.27026	0.898003	0.101997	0.991414
PGK2_v	Pv_PGK	53	TS4_v	Sm_DHFR	65	10	500	0.106	3.11	2.48187	1.25309	0.894913	0.105087	0.978453
TS3_v	PfR_DHFR	61	TS5_v	Tc_DHFR	129	20	500	0.122	4.262	3.71725	1.14655	0.874215	0.125785	0.900372
NTM2_s	Sm_NMT	66	TS6_s	Pv_DHFR	30	6	500	0.132	2.04	1.85399	1.10033	0.864406	0.135594	0.867759
TS6_s	Pv_DHFR	30	NTM2_s	Sm_NMT	66	6	500	0.06	2.04	1.92935	1.05735	0.854824	0.145176	0.838105
TS7_s	Lm_DHFR	51	TS5_c	PfR_DHFR	17	3	500	0.102	1.266	1.24785	1.01454	0.844838	0.155162	0.809216
TS6_s	Pv_DHFR	30	TS5_c	PfR_DHFR	17	2	500	0.06	0.98	0.979183	1.00083	0.841546	0.158454	0.800098
TS5_c	PfR_DHFR	17	TS6_s	Pv_DHFR	30	2	500	0.034	0.98	0.992633	0.987273	0.838246	0.161754	0.791144
TS5_c	PfR_DHFR	17	TS7_s	Lm_DHFR	51	3	500	0.034	1.266	1.29423	0.978184	0.836008	0.163992	0.785178
TS7_s	Lm_DHFR	51	TS4_v	Sm_DHFR	65	9	500	0.102	2.37	2.44003	0.9713	0.834301	0.165699	0.780679
TS6_s	Pv_DHFR	30	TS3_s	Pv_DHFR	197	15	500	0.06	3.18	3.33329	0.954013	0.829962	0.170038	0.769453
NMT1_s	Tb_NMT	138	TS4_s	Tb_DHFR	114	36	500	0.276	4.536	4.77283	0.950379	0.82904	0.17096	0.767106
TS4_s	Tb_DHFR	114	NMT1_s	Tb_NMT	138	36	500	0.228	4.536	4.92851	0.920359	0.821307	0.178693	0.747894
NMT1_s	Tb_NMT	138	TS7_s	Lm_DHFR	51	17	500	0.276	2.924	3.19234	0.915943	0.820152	0.179848	0.745093
TS7_s	Lm_DHFR	51	NMT1_s	Tb_NMT	138	17	500	0.102	2.924	3.55531	0.822431	0.794584	0.205416	0.687366
PGK2_s	Tb_PGK	60	TS5_c	PfR_DHFR	17	3	500	0.12	0.96	1.33985	0.716498	0.763158	0.236842	0.625541
NTM2_v	Tc_NMT	64	TS6_v	Pf_DHFR	16	3	500	0.128	0.952	1.33636	0.712383	0.761886	0.238114	0.623216
NMT1_s	Tb_NMT	138	TS6_s	Pv_DHFR	30	10	500	0.276	1.72	2.44841	0.702496	0.758815	0.241185	0.61765
TS3_v	PfR_DHFR	61	PGK1_v	Tc_PGK	45	7	500	0.122	1.51	2.1955	0.68777	0.754201	0.245799	0.60942
TS5_c	PfR_DHFR	17	PGK2_s	Tb_PGK	60	3	500	0.034	0.96	1.40379	0.683861	0.752968	0.247032	0.607247
TS6_v	Pf_DHFR	16	NTM2_v	Tc_NMT	64	3	500	0.032	0.952	1.408	0.676136	0.750523	0.249477	0.602969
PGK1_v	Tc_PGK	45	TS3_v	PfR_DHFR	61	7	500	0.09	1.51	2.23515	0.67557	0.750343	0.249657	0.602656
TS4_s	Tb_DHFR	114	TS5_c	PfR_DHFR	17	5	500	0.228	1.124	1.72982	0.649779	0.742083	0.257917	0.588519
TS6_s	Pv_DHFR	30	NMT1_s	Tb_NMT	138	10	500	0.06	1.72	2.78984	0.616523	0.731225	0.268775	0.570612
TS5_c	PfR_DHFR	17	TS4_s	Tb_DHFR	114	5	500	0.034	1.124	1.935	0.580879	0.719339	0.280661	0.551818
TS4_v	Sm_DHFR	65	TS5_c	PfR_DHFR	17	3	500	0.13	0.79	1.38661	0.569733	0.715571	0.284429	0.546025
NTM2_v	Tc_NMT	64	PGK1_v	Tc_PGK	45	7	500	0.128	1.24	2.24114	0.553289	0.709967	0.290033	0.537553
TS4_s	Tb_DHFR	114	TS5_v	Tc_DHFR	129	32	500	0.228	2.588	4.76509	0.543117	0.706475	0.293525	0.532355
NTM2_s	Sm_NMT	66	TS5_c	PfR_DHFR	17	3	500	0.132	0.756	1.39563	0.54169	0.705984	0.294016	0.531629
PGK1_v	Tc_PGK	45	NTM2_v	Tc_NMT	64	7	500	0.09	1.24	2.28945	0.541614	0.705958	0.294042	0.53159
TS5_c	PfR_DHFR	17	TS4_v	Sm_DHFR	65	3	500	0.034	0.79	1.46112	0.540683	0.705637	0.294363	0.531117
TS5_c	PfR_DHFR	17	NTM2_s	Sm_NMT	66	3	500	0.034	0.756	1.47231	0.513478	0.696191	0.303809	0.5174
PGK2_v	Pv_PGK	53	TS6_s	Pv_DHFR	30	4	500	0.106	0.82	1.6861	0.486331	0.686634	0.313366	0.503948
PGK1_s	Sm_PGK	74	TS5_c	PfR_DHFR	17	3	500	0.148	0.484	1.46411	0.330575	0.629517	0.370483	0.431232
TS3_v	PfR_DHFR	61	TS4_s	Tb_DHFR	114	15	500	0.122	1.092	3.49446	0.312495	0.622668	0.377332	0.423276
TS5_c	PfR_DHFR	17	PGK1_s	Sm_PGK	74	3	500	0.034	0.484	1.55899	0.310457	0.621893	0.378107	0.422386
TS4_v	Sm_DHFR	65	TS3_s	Pv_DHFR	197	27	500	0.13	1.39	4.72024	0.294476	0.615803	0.384197	0.415446
TS7_s	Lm_DHFR	51	TS3_s	Pv_DHFR	197	21	500	0.102	0.906	4.24787	0.213283	0.584447	0.415553	0.381374
TS3_v	PfR_DHFR	61	TS3_s	Pv_DHFR	197	25	500	0.122	0.966	4.59368	0.210289	0.583279	0.416721	0.380155
NMT1_s	Tb_NMT	138	TS5_c	PfR_DHFR	17	5	500	0.276	0.308	1.8431	0.16711	0.566358	0.433642	0.362869
NMT1_s	Tb_NMT	138	PGK1_s	Sm_PGK	74	21	500	0.276	0.576	3.84538	0.14979	0.559535	0.440465	0.356088
TS5_c	PfR_DHFR	17	NMT1_s	Tb_NMT	138	5	500	0.034	0.308	2.12896	0.144672	0.557515	0.442485	0.354101
PGK1_s	Sm_PGK	74	NMT1_s	Tb_NMT	138	21	500	0.148	0.576	4.17148	0.13808	0.554912	0.445088	0.351554
TS3_s	Pv_DHFR	197	TS4_v	Sm_DHFR	65	26	500	0.394	0.39	3.9395	0.0989973	0.53943	0.46057	0.336704
NTM2_v	Tc_NMT	64	TS3_v	PfR_DHFR	61	8	500	0.128	0.192	2.60932	0.0735823	0.529329	0.470671	0.327282
TS3_v	PfR_DHFR	61	NTM2_v	Tc_NMT	64	8	500	0.122	0.192	2.61829	0.0733304	0.529228	0.470772	0.32719
TS4_v	Sm_DHFR	65	PGK1_v	Tc_PGK	45	6	500	0.13	0.15	2.25599	0.0664896	0.526506	0.473494	0.324686
PGK1_v	Tc_PGK	45	TS4_v	Sm_DHFR	65	6	500	0.09	0.15	2.30727	0.0650119	0.525918	0.474082	0.324146
PGK2_s	Tb_PGK	60	TS6_v	Pf_DHFR	16	2	500	0.12	0.08	1.29985	0.0615457	0.524538	0.475462	0.322884
TS6_v	Pf_DHFR	16	PGK2_s	Tb_PGK	60	2	500	0.032	0.08	1.36329	0.0586816	0.523397	0.476603	0.321843
TS4_v	Sm_DHFR	65	TS6_s	Pv_DHFR	30	4	500	0.13	0.1	1.84201	0.0542885	0.521647	0.478353	0.320252
TS6_s	Pv_DHFR	30	TS4_v	Sm_DHFR	65	4	500	0.06	0.1	1.91468	0.052228	0.520827	0.479173	0.319507
TS4_v	Sm_DHFR	65	TS3_v	PfR_DHFR	61	8	500	0.13	0.07	2.62661	0.0266503	0.510631	0.489369	0.310363
TS3_v	PfR_DHFR	61	TS4_v	Sm_DHFR	65	8	500	0.122	0.07	2.63866	0.0265286	0.510582	0.489418	0.31032
TS7_v	PvR_DHFR	55	TS4_v	Sm_DHFR	65	7	500	0.11	-0.15	2.5226	-0.0594625	0.476292	0.523708	0.280911
TS4_v	Sm_DHFR	65	TS7_v	PvR_DHFR	55	7	500	0.13	-0.15	2.49409	-0.0601421	0.476021	0.523979	0.280686
PGK2_v	Pv_PGK	53	PGK2_s	Tb_PGK	60	6	500	0.106	-0.36	2.3845	-0.150975	0.439998	0.560002	0.25181
PGK2_s	Tb_PGK	60	PGK2_v	Pv_PGK	53	6	500	0.12	-0.36	2.36576	-0.152171	0.439526	0.560474	0.251444
TS4_s	Tb_DHFR	114	TS3_s	Pv_DHFR	197	44	500	0.228	-0.916	5.88856	-0.155556	0.438192	0.561808	0.250412
PGK1_v	Tc_PGK	45	NMT1_v	Pv_NMT	96	8	500	0.09	-0.64	2.804	-0.228246	0.409728	0.590272	0.228948
NMT1_v	Pv_NMT	96	PGK1_v	Tc_PGK	45	8	500	0.192	-0.64	2.64218	-0.242224	0.404303	0.595697	0.224975
NTM2_v	Tc_NMT	64	NMT1_v	Pv_NMT	96	11	500	0.128	-1.288	3.2734	-0.393475	0.346984	0.653016	0.185076
NMT1_v	Pv_NMT	96	NTM2_v	Tc_NMT	64	11	500	0.192	-1.288	3.15098	-0.408761	0.341357	0.658643	0.18135
TS5_c	PfR_DHFR	17	PGK1_v	Tc_PGK	45	1	500	0.034	-0.53	1.21572	-0.435955	0.331435	0.668565	0.174856
TS6_s	Pv_DHFR	30	PGK1_v	Tc_PGK	45	2	500	0.06	-0.7	1.59311	-0.439392	0.330189	0.669811	0.174048
PGK1_v	Tc_PGK	45	TS6_s	Pv_DHFR	30	2	500	0.09	-0.7	1.56748	-0.446576	0.327591	0.672409	0.172366
PGK1_v	Tc_PGK	45	TS5_c	PfR_DHFR	17	1	500	0.09	-0.53	1.17996	-0.449169	0.326655	0.673345	0.171762
NTM2_v	Tc_NMT	64	TS4_v	Sm_DHFR	65	7	500	0.128	-1.32	2.69352	-0.490065	0.312044	0.687956	0.162439
TS4_v	Sm_DHFR	65	NTM2_v	Tc_NMT	64	7	500	0.13	-1.32	2.69043	-0.490628	0.311845	0.688155	0.162314
TS3_v	PfR_DHFR	61	NMT1_v	Pv_NMT	96	10	500	0.122	-1.712	3.20673	-0.533877	0.296713	0.703287	0.152868
NMT1_v	Pv_NMT	96	TS3_v	PfR_DHFR	61	10	500	0.192	-1.712	3.07625	-0.556522	0.288927	0.711073	0.148086
TS5_c	PfR_DHFR	17	PGK2_v	Pv_PGK	53	1	500	0.034	-0.802	1.31937	-0.607867	0.271638	0.728362	0.137653
TS6_v	Pf_DHFR	16	NMT1_v	Pv_NMT	96	2	500	0.032	-1.072	1.72444	-0.621651	0.267086	0.732914	0.134947
PGK1_v	Tc_PGK	45	PGK2_s	Tb_PGK	60	4	500	0.09	-1.4	2.21675	-0.631554	0.263839	0.736161	0.133027
PGK2_v	Pv_PGK	53	TS5_c	PfR_DHFR	17	1	500	0.106	-0.802	1.26925	-0.631871	0.263736	0.736264	0.132966
PGK2_s	Tb_PGK	60	PGK1_v	Tc_PGK	45	4	500	0.12	-1.4	2.17991	-0.642229	0.260362	0.739638	0.130981
TS5_c	PfR_DHFR	17	TS3_s	Pv_DHFR	197	5	500	0.034	-1.698	2.54367	-0.667539	0.252214	0.747786	0.126223
NMT1_v	Pv_NMT	96	TS6_v	Pf_DHFR	16	2	500	0.192	-1.072	1.57549	-0.680422	0.248119	0.751881	0.123851
TS6_v	Pf_DHFR	16	NMT1_s	Tb_NMT	138	3	500	0.032	-1.416	2.06753	-0.684875	0.246712	0.753288	0.123039
TS6_v	Pf_DHFR	16	TS5_c	PfR_DHFR	17	0	500	0.032	-0.544	0.725667	-0.749656	0.226731	0.773269	0.111669
TS5_c	PfR_DHFR	17	TS6_v	Pf_DHFR	16	0	500	0.034	-0.544	0.724917	-0.750431	0.226498	0.773502	0.111538
TS5_c	PfR_DHFR	17	TS3_v	PfR_DHFR	61	1	500	0.034	-1.074	1.41544	-0.758772	0.223994	0.776006	0.110135
TS6_v	Pf_DHFR	16	TS4_v	Sm_DHFR	65	1	500	0.032	-1.08	1.41896	-0.761122	0.223292	0.776708	0.109742
NMT1_s	Tb_NMT	138	TS6_v	Pf_DHFR	16	3	500	0.276	-1.416	1.78807	-0.791917	0.214205	0.785795	0.104691
TS3_v	PfR_DHFR	61	TS5_c	PfR_DHFR	17	1	500	0.122	-1.074	1.34943	-0.795889	0.213048	0.786952	0.104052
PGK2_s	Tb_PGK	60	TS3_s	Pv_DHFR	197	20	500	0.12	-3.64	4.56105	-0.798061	0.212417	0.787583	0.103704
PGK2_v	Pv_PGK	53	TS7_v	PvR_DHFR	55	4	500	0.106	-1.83	2.28298	-0.801582	0.211397	0.788603	0.103142
TS4_v	Sm_DHFR	65	TS6_v	Pf_DHFR	16	1	500	0.13	-1.08	1.34521	-0.802846	0.211032	0.788968	0.10294
PGK1_v	Tc_PGK	45	NTM2_s	Sm_NMT	66	4	500	0.09	-1.94	2.32495	-0.834426	0.20202	0.79798	0.0980083
TS3_s	Pv_DHFR	197	TS5_c	PfR_DHFR	17	5	500	0.394	-1.698	2.01469	-0.842808	0.199668	0.800332	0.0967297
NTM2_s	Sm_NMT	66	PGK1_v	Tc_PGK	45	4	500	0.132	-1.94	2.27067	-0.854375	0.196449	0.803551	0.0949863
NTM2_v	Tc_NMT	64	NTM2_s	Sm_NMT	66	6	500	0.128	-2.448	2.71416	-0.901937	0.183545	0.816455	0.0880678
TS6_v	Pf_DHFR	16	PGK1_s	Sm_PGK	74	1	500	0.032	-1.368	1.51401	-0.903561	0.183114	0.816886	0.0878386
NTM2_s	Sm_NMT	66	NTM2_v	Tc_NMT	64	6	500	0.132	-2.448	2.70793	-0.904013	0.182994	0.817006	0.0877749
TS3_s	Pv_DHFR	197	PGK2_s	Tb_PGK	60	20	500	0.394	-3.64	3.78495	-0.961704	0.168099	0.831901	0.0799285
PGK1_s	Sm_PGK	74	TS6_v	Pf_DHFR	16	1	500	0.148	-1.368	1.4204	-0.963109	0.167746	0.832254	0.0797443
TS7_v	PvR_DHFR	55	PGK2_s	Tb_PGK	60	4	500	0.11	-2.6	2.42363	-1.07277	0.141687	0.858313	0.0663545
PGK2_v	Pv_PGK	53	PGK1_s	Sm_PGK	74	5	500	0.106	-2.844	2.64812	-1.07397	0.141418	0.858582	0.0662183
PGK2_s	Tb_PGK	60	TS7_v	PvR_DHFR	55	4	500	0.12	-2.6	2.40998	-1.07885	0.140328	0.859672	0.0656672
PGK1_s	Sm_PGK	74	PGK2_v	Pv_PGK	53	5	500	0.148	-2.844	2.58517	-1.10012	0.135639	0.864361	0.063305
TS6_s	Pv_DHFR	30	NMT1_v	Pv_NMT	96	3	500	0.06	-2.76	2.32689	-1.18613	0.117785	0.882215	0.0544254
PGK2_v	Pv_PGK	53	TS4_s	Tb_DHFR	114	8	500	0.106	-4.084	3.28681	-1.24254	0.107018	0.892982	0.0491573
TS4_v	Sm_DHFR	65	PGK1_s	Sm_PGK	74	6	500	0.13	-3.62	2.89299	-1.2513	0.105413	0.894587	0.0483772
PGK1_s	Sm_PGK	74	TS4_v	Sm_DHFR	65	6	500	0.148	-3.62	2.86291	-1.26445	0.103034	0.896966	0.0472243
TS5_c	PfR_DHFR	17	NMT1_v	Pv_NMT	96	1	500	0.034	-2.264	1.77568	-1.27501	0.101153	0.898847	0.0463144
NMT1_v	Pv_NMT	96	TS6_s	Pv_DHFR	30	3	500	0.192	-2.76	2.15733	-1.27936	0.100385	0.899615	0.0459435
TS6_v	Pf_DHFR	16	TS7_s	Lm_DHFR	51	0	500	0.032	-1.632	1.25689	-1.29844	0.0970678	0.902932	0.0443449
TS7_s	Lm_DHFR	51	TS6_v	Pf_DHFR	16	0	500	0.102	-1.632	1.21059	-1.3481	0.0888132	0.911187	0.0403926
PGK2_v	Pv_PGK	53	NMT1_v	Pv_NMT	96	6	500	0.106	-4.176	3.01618	-1.38453	0.0830977	0.916902	0.0376769
PGK1_v	Tc_PGK	45	TS7_v	PvR_DHFR	55	2	500	0.09	-2.95	2.12238	-1.38995	0.0822723	0.917728	0.0372861
TS5_c	PfR_DHFR	17	TS7_v	PvR_DHFR	55	0	500	0.034	-1.87	1.34403	-1.39134	0.0820617	0.917938	0.0371865
NMT1_v	Pv_NMT	96	TS5_c	PfR_DHFR	17	1	500	0.192	-2.264	1.62398	-1.39411	0.0816429	0.918357	0.0369884
TS7_v	PvR_DHFR	55	PGK1_v	Tc_PGK	45	2	500	0.11	-2.95	2.09893	-1.40548	0.0799394	0.920061	0.0361836
PGK2_s	Tb_PGK	60	NTM2_v	Tc_NMT	64	4	500	0.12	-3.68	2.59969	-1.41555	0.0784533	0.921547	0.0354827
PGK1_v	Tc_PGK	45	TS5_v	Tc_DHFR	129	7	500	0.09	-4.61	3.2504	-1.41829	0.0780535	0.921947	0.0352943
NTM2_v	Tc_NMT	64	PGK2_s	Tb_PGK	60	4	500	0.128	-3.68	2.58785	-1.42203	0.0775087	0.922491	0.0350377
TS7_v	PvR_DHFR	55	TS5_c	PfR_DHFR	17	0	500	0.11	-1.87	1.29008	-1.44953	0.0735955	0.926405	0.0331993
NMT1_v	Pv_NMT	96	PGK2_v	Pv_PGK	53	6	500	0.192	-4.176	2.86744	-1.45635	0.0726477	0.927352	0.0327553
TS6_v	Pf_DHFR	16	NTM2_s	Sm_NMT	66	0	500	0.032	-2.112	1.42983	-1.4771	0.0698247	0.930175	0.0314352
TS5_c	PfR_DHFR	17	NTM2_v	Tc_NMT	64	0	500	0.034	-2.176	1.44983	-1.50086	0.0666956	0.933304	0.0299767
TS7_s	Lm_DHFR	51	PGK2_v	Pv_PGK	53	2	500	0.102	-3.406	2.20331	-1.54585	0.0610699	0.93893	0.0273667
PGK2_v	Pv_PGK	53	TS7_s	Lm_DHFR	51	2	500	0.106	-3.406	2.1984	-1.54931	0.0606538	0.939346	0.0271743
NTM2_s	Sm_NMT	66	TS6_v	Pf_DHFR	16	0	500	0.132	-2.112	1.35396	-1.55987	0.0593959	0.940604	0.0265931
TS5_v	Tc_DHFR	129	PGK1_v	Tc_PGK	45	7	500	0.258	-4.61	2.93507	-1.57066	0.0581305	0.941869	0.0260093
NTM2_v	Tc_NMT	64	TS5_c	PfR_DHFR	17	0	500	0.128	-2.176	1.37749	-1.57969	0.0570892	0.942911	0.0255294
PGK2_v	Pv_PGK	53	NTM2_s	Sm_NMT	66	3	500	0.106	-3.996	2.50088	-1.59783	0.0550399	0.94496	0.0245865
TS7_s	Lm_DHFR	51	NMT1_v	Pv_NMT	96	5	500	0.102	-4.792	2.96534	-1.61601	0.0530465	0.946953	0.0236714
NTM2_s	Sm_NMT	66	PGK2_v	Pv_PGK	53	3	500	0.132	-3.996	2.46425	-1.62159	0.0524457	0.947554	0.0233959
PGK2_v	Pv_PGK	53	TS5_v	Tc_DHFR	129	8	500	0.106	-5.674	3.49636	-1.62283	0.052313	0.947687	0.0233351
NMT1_v	Pv_NMT	96	TS7_s	Lm_DHFR	51	5	500	0.192	-4.792	2.81282	-1.70363	0.0442251	0.955775	0.0196444
NTM2_s	Sm_NMT	66	NMT1_v	Pv_NMT	96	7	500	0.132	-5.672	3.31652	-1.71023	0.0436119	0.956388	0.0193659
PGK1_v	Tc_PGK	45	TS7_s	Lm_DHFR	51	1	500	0.09	-3.59	2.04375	-1.75658	0.0394949	0.960505	0.0175003
TS7_s	Lm_DHFR	51	PGK1_v	Tc_PGK	45	1	500	0.102	-3.59	2.03023	-1.76828	0.0385074	0.961493	0.0170541
NMT1_v	Pv_NMT	96	NTM2_s	Sm_NMT	66	7	500	0.192	-5.672	3.19984	-1.77259	0.0381484	0.961852	0.016892
TS3_v	PfR_DHFR	61	PGK1_s	Sm_PGK	74	4	500	0.122	-5.028	2.81542	-1.78588	0.0370594	0.962941	0.0164005
TS7_s	Lm_DHFR	51	TS5_v	Tc_DHFR	129	7	500	0.102	-6.158	3.43742	-1.79146	0.0366099	0.96339	0.0161978
PGK1_s	Sm_PGK	74	TS3_v	PfR_DHFR	61	4	500	0.148	-5.028	2.77342	-1.81292	0.0349217	0.965078	0.0154375
NMT1_v	Pv_NMT	96	NMT1_s	Tb_NMT	138	18	500	0.192	-8.496	4.62696	-1.83619	0.0331645	0.966836	0.0146474
NTM2_s	Sm_NMT	66	TS3_s	Pv_DHFR	197	17	500	0.132	-9.004	4.75094	-1.8952	0.0290328	0.970967	0.0127954
PGK1_v	Tc_PGK	45	NMT1_s	Tb_NMT	138	6	500	0.09	-6.42	3.36187	-1.90965	0.0280892	0.971911	0.0123736
NMT1_s	Tb_NMT	138	NMT1_v	Pv_NMT	96	18	500	0.276	-8.496	4.37985	-1.93979	0.0262025	0.973797	0.0115314
TS4_v	Sm_DHFR	65	NMT1_v	Pv_NMT	96	6	500	0.13	-6.48	3.29509	-1.96656	0.0246167	0.975383	0.0108247
TS7_v	PvR_DHFR	55	NTM2_v	Tc_NMT	64	2	500	0.11	-5.04	2.50312	-2.01349	0.0220316	0.977968	0.00967519
TS6_s	Pv_DHFR	30	NTM2_v	Tc_NMT	64	0	500	0.06	-3.84	1.89989	-2.02116	0.0216314	0.978369	0.00949748
NTM2_v	Tc_NMT	64	TS7_v	PvR_DHFR	55	2	500	0.128	-5.04	2.47768	-2.03416	0.0209675	0.979032	0.00920291
PGK1_s	Sm_PGK	74	TS3_s	Pv_DHFR	197	19	500	0.148	-10.156	4.98407	-2.03769	0.0207903	0.97921	0.00912429
NMT1_v	Pv_NMT	96	TS4_v	Sm_DHFR	65	6	500	0.192	-6.48	3.17551	-2.04062	0.0206443	0.979356	0.00905956
PGK2_v	Pv_PGK	53	TS3_s	Pv_DHFR	197	12	500	0.106	-8.882	4.32071	-2.05568	0.0199066	0.980093	0.00873253
PGK2_s	Tb_PGK	60	TS3_v	PfR_DHFR	61	2	500	0.12	-5.32	2.53803	-2.09611	0.0180361	0.981964	0.00790446
NTM2_v	Tc_NMT	64	TS6_s	Pv_DHFR	30	0	500	0.128	-3.84	1.82989	-2.09849	0.0179308	0.982069	0.00785793
TS3_v	PfR_DHFR	61	PGK2_s	Tb_PGK	60	2	500	0.122	-5.32	2.53514	-2.0985	0.0179305	0.982069	0.00785779
PGK2_v	Pv_PGK	53	NMT1_s	Tb_NMT	138	7	500	0.106	-7.628	3.61627	-2.10935	0.017457	0.982543	0.00764844
NMT1_s	Tb_NMT	138	PGK1_v	Tc_PGK	45	6	500	0.276	-6.42	2.99868	-2.14094	0.0161393	0.983861	0.00706641
TS7_s	Lm_DHFR	51	TS3_v	PfR_DHFR	61	1	500	0.102	-5.222	2.36376	-2.20919	0.0135806	0.986419	0.0059384
PGK2_s	Tb_PGK	60	TS4_v	Sm_DHFR	65	2	500	0.12	-5.8	2.61992	-2.2138	0.0134211	0.986579	0.00586818
TS4_v	Sm_DHFR	65	PGK2_s	Tb_PGK	60	2	500	0.13	-5.8	2.605	-2.22649	0.0129906	0.987009	0.00567873
TS3_v	PfR_DHFR	61	TS7_s	Lm_DHFR	51	1	500	0.122	-5.222	2.33729	-2.23421	0.0127345	0.987265	0.00556605
TS4_v	Sm_DHFR	65	NMT1_s	Tb_NMT	138	9	500	0.13	-8.94	3.95067	-2.26291	0.0118207	0.988179	0.00516426
TS3_s	Pv_DHFR	197	NTM2_s	Sm_NMT	66	17	500	0.394	-9.004	3.96969	-2.26819	0.0116589	0.988341	0.00509313
TS3_v	PfR_DHFR	61	NTM2_s	Sm_NMT	66	2	500	0.122	-6.052	2.65888	-2.27614	0.0114187	0.988581	0.0049876
TS7_v	PvR_DHFR	55	PGK1_s	Sm_PGK	74	2	500	0.11	-6.14	2.69158	-2.28119	0.0112686	0.988731	0.00492169
TS7_s	Lm_DHFR	51	NTM2_v	Tc_NMT	64	1	500	0.102	-5.528	2.42119	-2.28318	0.0112099	0.98879	0.00489591
NTM2_s	Sm_NMT	66	TS3_v	PfR_DHFR	61	2	500	0.132	-6.052	2.6437	-2.28922	0.0110333	0.988967	0.00481835
NTM2_v	Tc_NMT	64	TS7_s	Lm_DHFR	51	1	500	0.128	-5.528	2.38588	-2.31697	0.0102528	0.989747	0.00447571
PGK1_s	Sm_PGK	74	TS7_v	PvR_DHFR	55	2	500	0.148	-6.14	2.63349	-2.33151	0.00986337	0.990137	0.00430487
NMT1_s	Tb_NMT	138	PGK2_v	Pv_PGK	53	7	500	0.276	-7.628	3.25433	-2.34395	0.00954028	0.99046	0.00416318
PGK2_s	Tb_PGK	60	NMT1_v	Pv_NMT	96	4	500	0.12	-7.52	3.18396	-2.36184	0.00909227	0.990908	0.00396678
PGK1_v	Tc_PGK	45	TS4_s	Tb_DHFR	114	3	500	0.09	-7.26	3.05559	-2.37598	0.00875128	0.991249	0.00381736
TS3_s	Pv_DHFR	197	PGK1_s	Sm_PGK	74	19	500	0.394	-10.156	4.2034	-2.41614	0.00784298	0.992157	0.00341959
TS7_v	PvR_DHFR	55	NTM2_s	Sm_NMT	66	1	500	0.11	-6.26	2.54193	-2.4627	0.00689482	0.993105	0.00300475
NMT1_v	Pv_NMT	96	PGK2_s	Tb_PGK	60	4	500	0.192	-7.52	3.05093	-2.46482	0.00685403	0.993146	0.00298691
TS7_v	PvR_DHFR	55	NMT1_v	Pv_NMT	96	3	500	0.11	-7.56	3.06568	-2.46601	0.00683138	0.993169	0.00297701
NMT1_s	Tb_NMT	138	TS4_v	Sm_DHFR	65	9	500	0.276	-8.94	3.60396	-2.4806	0.00655804	0.993442	0.0028575
NTM2_s	Sm_NMT	66	TS7_v	PvR_DHFR	55	1	500	0.132	-6.26	2.51031	-2.49371	0.00632077	0.993679	0.00275379
NTM2_v	Tc_NMT	64	TS5_v	Tc_DHFR	129	7	500	0.128	-9.512	3.79453	-2.50677	0.00609207	0.993908	0.00265384
TS4_s	Tb_DHFR	114	PGK1_v	Tc_PGK	45	3	500	0.228	-7.26	2.81438	-2.57961	0.00494558	0.995054	0.00215317
NMT1_v	Pv_NMT	96	TS7_v	PvR_DHFR	55	3	500	0.192	-7.56	2.92104	-2.58812	0.00482509	0.995175	0.00210058
PGK1_v	Tc_PGK	45	TS3_s	Pv_DHFR	197	7	500	0.09	-10.73	4.01675	-2.67131	0.00377777	0.996222	0.00164377
NTM2_v	Tc_NMT	64	TS4_s	Tb_DHFR	114	5	500	0.128	-9.592	3.5671	-2.68902	0.00358314	0.996417	0.00155893
TS5_v	Tc_DHFR	129	NTM2_v	Tc_NMT	64	7	500	0.258	-9.512	3.50027	-2.7175	0.00328883	0.996711	0.00143067
TS4_v	Sm_DHFR	65	NTM2_s	Sm_NMT	66	1	500	0.13	-7.58	2.73214	-2.77438	0.00276535	0.997235	0.00120264
NTM2_s	Sm_NMT	66	TS4_v	Sm_DHFR	65	1	500	0.132	-7.58	2.729	-2.77757	0.00273832	0.997262	0.00119087
TS4_s	Tb_DHFR	114	NTM2_v	Tc_NMT	64	5	500	0.228	-9.592	3.35634	-2.85787	0.00213245	0.997868	0.000927099
PGK1_s	Sm_PGK	74	NMT1_v	Pv_NMT	96	4	500	0.148	-10.208	3.47926	-2.93396	0.00167333	0.998327	0.000727326
NMT1_v	Pv_NMT	96	PGK1_s	Sm_PGK	74	4	500	0.192	-10.208	3.38822	-3.01279	0.0012943	0.998706	0.000562472
PGK2_s	Tb_PGK	60	TS5_v	Tc_DHFR	129	4	500	0.12	-11.48	3.69085	-3.11039	0.000934197	0.999066	0.000405906
PGK1_s	Sm_PGK	74	TS5_v	Tc_DHFR	129	6	500	0.148	-13.092	4.03316	-3.24609	0.00058501	0.999415	0.000254141
TS3_s	Pv_DHFR	197	PGK1_v	Tc_PGK	45	7	500	0.394	-10.73	3.27786	-3.27348	0.000531169	0.999469	0.000230745
NTM2_v	Tc_NMT	64	PGK1_s	Sm_PGK	74	0	500	0.128	-9.472	2.87395	-3.29581	0.000490686	0.999509	0.000213155
PGK1_s	Sm_PGK	74	NTM2_v	Tc_NMT	64	0	500	0.148	-9.472	2.8408	-3.33427	0.000427615	0.999572	0.00018575
TS5_v	Tc_DHFR	129	PGK2_s	Tb_PGK	60	4	500	0.258	-11.48	3.38912	-3.38731	0.000352913	0.999647	0.000153295
NTM2_s	Sm_NMT	66	TS5_v	Tc_DHFR	129	4	500	0.132	-13.028	3.84452	-3.38872	0.000351095	0.999649	0.000152505
TS5_v	Tc_DHFR	129	PGK1_s	Sm_PGK	74	6	500	0.258	-13.092	3.76381	-3.47839	0.000252217	0.999748	0.00010955
TS7_v	PvR_DHFR	55	NMT1_s	Tb_NMT	138	2	500	0.11	-13.18	3.67562	-3.58579	0.000168031	0.999832	7.29812e-05
TS3_v	PfR_DHFR	61	NMT1_s	Tb_NMT	138	3	500	0.122	-13.836	3.84474	-3.59869	0.000159915	0.99984	6.94558e-05
TS5_v	Tc_DHFR	129	NTM2_s	Sm_NMT	66	4	500	0.258	-13.028	3.55454	-3.66517	0.000123588	0.999876	5.36768e-05
NTM2_v	Tc_NMT	64	NMT1_s	Tb_NMT	138	3	500	0.128	-14.664	3.92467	-3.73637	9.33486e-05	0.999907	4.05427e-05
NTM2_v	Tc_NMT	64	TS3_s	Pv_DHFR	197	7	500	0.128	-18.216	4.68917	-3.88469	5.12297e-05	0.999949	2.22493e-05
NMT1_s	Tb_NMT	138	TS3_v	PfR_DHFR	61	3	500	0.276	-13.836	3.49131	-3.96298	3.70101e-05	0.999963	1.60736e-05
NMT1_s	Tb_NMT	138	TS7_v	PvR_DHFR	55	2	500	0.276	-13.18	3.31517	-3.97567	3.50908e-05	0.999965	1.524e-05
NMT1_s	Tb_NMT	138	NTM2_v	Tc_NMT	64	3	500	0.276	-14.664	3.57613	-4.10052	2.06114e-05	0.999979	8.9515e-06
NMT1_v	Pv_NMT	96	TS4_s	Tb_DHFR	114	4	500	0.192	-17.888	4.20541	-4.25356	1.05197e-05	0.999989	4.56867e-06
TS4_s	Tb_DHFR	114	NMT1_v	Pv_NMT	96	4	500	0.228	-17.888	4.11066	-4.35161	6.75703e-06	0.999993	2.93455e-06
NMT1_v	Pv_NMT	96	TS5_v	Tc_DHFR	129	4	500	0.192	-20.768	4.47354	-4.64241	1.72184e-06	0.999998	7.47786e-07
TS3_s	Pv_DHFR	197	NTM2_v	Tc_NMT	64	7	500	0.394	-18.216	3.90908	-4.65992	1.58165e-06	0.999998	6.86902e-07
TS5_v	Tc_DHFR	129	NMT1_v	Pv_NMT	96	4	500	0.258	-20.768	4.28694	-4.84448	6.34715e-07	0.999999	2.75654e-07
TS5_v	Tc_DHFR	129	NMT1_s	Tb_NMT	138	10	500	0.258	-25.604	5.13986	-4.98146	3.15535e-07	1	1.37035e-07
NMT1_s	Tb_NMT	138	TS5_v	Tc_DHFR	129	10	500	0.276	-25.604	5.07713	-5.043	2.29142e-07	1	9.95152e-08
NMT1_s	Tb_NMT	138	TS3_s	Pv_DHFR	197	16	500	0.276	-38.372	6.27418	-6.11586	4.8019e-10	1	2.08544e-10
NMT1_v	Pv_NMT	96	TS3_s	Pv_DHFR	197	3	500	0.192	-34.824	5.52827	-6.29926	1.49539e-10	1	6.4944e-11
TS3_s	Pv_DHFR	197	NMT1_s	Tb_NMT	138	16	500	0.394	-38.372	5.74016	-6.68483	1.15595e-11	1	5.02024e-12
TS3_s	Pv_DHFR	197	NMT1_v	Pv_NMT	96	3	500	0.394	-34.824	4.78762	-7.27375	1.74816e-13	1	7.59408e-14
