# Supplementary material for: Yeast-based automated high-throughput screens to identify anti-parasitic lead compounds
Source: Open Biol. 2013 Feb;3(2):120158. doi: 10.1098/rsob.120158 (PMC3603448; doi:10.1098/rsob.120158)
Supplement: Supplementary Spreadsheet S3 [file rsob120158-s4.xlsx]

## Sheet: Sheet1
	Specific growth score for each Plasmodium drug/target combination (growth of strain with parasite target/ growth of strain with the human orthologue)						Number of similar Chemblntd compounds using different TDC cutoffs
Compound ID	PfDHFR	PfRdhfr	PvDHFR	PvNMT	PvPGK	PvRdhfr	<0.1	<0.2	<0.3	<0.4	<0.5	<0.6	<0.7	<0.8	<0.9	<1
15179	1	0.491245	1	1	1	1	0	0	0	0	0	0	117	6473	31954	34017
12463	1	1	0.0117699	1	1	1	0	0	0	0	0	18	541	11457	33282	34017
16756	1	1	0.377517	1	1	1	0	0	0	0	0	1	216	8485	32259	34017
3832	0.70921	1	1	1	1	1	0	0	0	0	0	1	343	10569	32488	34017
9525	1	1	0.337482	1	1	1	0	0	0	0	0	1	89	3074	32331	34017
9640	1	1	1	1	0.382835	1	0	0	0	1	2	6	156	7738	32190	34014
4116	1	1	1	1	0.414273	1	0	0	0	0	1	7	140	11092	32097	34017
5499	0.471315	1	1	1	1	1	0	0	0	0	19	202	3081	19407	32242	34017
13361	1	1	0.149195	1	1	1	0	0	0	0	0	6	170	7339	32054	34017
13670	0.531962	1	1	0.281461	0.236774	1	0	0	0	0	0	12	260	5760	32106	34017
13637	1	1	1	1	0.438134	1	0	0	0	0	1	21	513	10475	33024	34017
6790	1	1	0.479733	1	1	1	0	0	0	0	1	14	180	4236	30705	34017
7352	1	1	0.299717	1	1	1	0	0	0	2	6	92	1065	13813	32853	34017
14360	1	1	0.459897	1	1	1	0	0	0	0	0	2	143	5492	31070	34017
5447	1	1	1	1	1	0.464556	0	0	0	0	1	9	216	10488	32231	34016
12803	0.262885	0.132374	0.0687611	1	0.24479	1	0	0	0	0	0	2	224	9556	32233	34017
16212	1	1	1	0.260822	1	1	0	0	0	0	0	13	327	6004	30863	34016
16211	1	1	1	0.465039	1	1	0	0	0	0	1	40	822	9956	31663	34017
9976	1	0.231337	1	1	1	1	0	0	1	1	2	16	424	9165	32361	34016
7145	1	0.375895	1	1	1	1	0	0	0	0	3	18	596	12627	32459	34017
15182	1	0.361963	1	1	1	1	0	0	0	0	1	17	868	11590	32247	34017
16252	1	0.0838286	1	1	1	1	0	0	0	0	1	31	1637	13448	32807	34017
14144	1	1	0.302419	1	1	1	0	0	0	0	8	94	1017	10208	31901	34017
16250	1	0.372662	1	1	1	1	0	1	2	3	7	17	392	10552	32354	34017
15810	1	1	1	1	0.443877	1	0	0	0	0	1	53	556	5125	30612	34017
5889	1	1	1	1	0.499936	1	0	0	0	7	20	23	226	5445	31651	34017
14371	1	1	0.253881	1	1	1	0	0	0	0	7	38	97	4690	30633	34017
14238	1	1	0.379406	1	1	1	0	0	0	0	0	1	15	1547	31789	34017
9512	0.184222	1	0.1254	1	1	0.0297535	0	0	0	0	1	21	184	1737	30884	34017
9421	1	1	0.492967	1	1	1	0	0	0	0	1	1	4	748	28763	34016
4648	1	1	1	0.461903	1	1	0	0	0	0	0	3	136	2061	27980	34017
15210	1	1	0.333015	1	1	1	0	0	0	0	0	2	26	991	19154	34017
15667	1	1	0.379933	1	1	0.400711	0	0	0	0	0	26	177	1552	28354	34015
10693	1	1	0.304239	1	1	1	0	0	0	0	0	0	17	1505	26517	34016
16020	1	1	0.110944	1	1	1	0	0	0	0	0	0	9	2271	29154	34017
5833	1	1	0.304409	1	1	0.276266	0	0	0	0	0	3	49	1878	28585	34016
9762	1	1	1	0.385934	1	1	0	0	1	1	9	24	108	3310	28714	34015
12026	1	1	0.490572	1	1	1	0	0	0	0	2	9	121	2292	28433	34014
17329	0.68527	1	0.388234	1	1	1	0	0	0	0	10	78	726	6349	31404	34015
4792	1	1	0.282399	1	1	1	0	0	0	0	1	26	666	8294	30997	34014
9504	0.346569	0.339802	0.304709	1.22e-09	0.234716	0.287965	0	0	0	0	0	0	5	312	17680	34013
5868	1	1	0.410654	1	1	1	0	0	0	0	0	1	7	292	20527	34015
16675	1	1	0.476021	1	1	1	0	0	0	0	0	4	63	2083	28012	34017
16219	1	1	0.373568	1	1	1	0	0	0	0	0	16	78	1996	31713	34017
4305	1	1	0.294742	1	1	1	0	0	0	0	0	0	4	1469	31693	34017
11496	1	1	0.499792	1	1	1	0	0	0	0	0	0	9	3383	31840	34017
16861	1	1	0.449822	1	1	1	0	0	0	0	0	4	57	4494	31772	34015
4424	1	1	0.487535	1	1	1	0	0	0	0	0	1	32	5265	32129	34017
14246	0.593341	1	0.355477	1	1	0.425599	0	0	0	0	26	85	269	2352	31039	34017
12830	0.31932	1	0.32876	1	1	1	0	0	0	0	0	20	146	4792	30433	34017
5678	1	1	0.296716	1	1	1	0	0	0	0	0	1	77	7048	31442	34017
15254	1	1	0.21924	1	1	1	0	0	0	0	4	126	789	4718	30385	34017
13664	1	1	1	0.490463	1	1	0	0	0	0	0	3	132	1868	30969	34016
3474	1	1	0.430866	1	1	1	0	0	0	0	2	25	448	8120	30899	34017
3466	0.522273	0.482315	0.155962	1	0.0990591	0.0614727	0	0	0	0	0	1	66	8003	32658	34017
12913	1	1	0.384763	1	1	1	0	0	0	0	0	0	22	1915	26908	34017
9095	1	1	0.337063	1	1	1	0	0	0	0	0	0	12	5156	30694	34017
5442	1	1	1	1	0.483609	1	0	0	0	1	1	3	88	2998	32409	34017
16499	1	1	1	1	1	0.242451	0	0	0	0	0	0	70	4119	30637	34017
17226	1	1	0.296341	1	1	1	0	0	0	0	0	0	17	1994	31650	34017
16687	0.749678	1	0.435321	1	1	1	0	0	0	0	1	14	114	780	32939	34017
13015	1	1	0.292556	1	1	1	0	0	0	0	0	0	78	6052	32028	34017
13003	1	1	0.349394	0.478695	1	0.258342	0	0	0	0	0	0	54	7368	32569	34017
16724	1	1	0.490063	1	1	1	0	0	0	0	1	4	61	3820	30279	34016
10371	0.498123	1	0.180475	1	1	1	0	0	0	0	0	0	3	2112	30414	34017
3594	1	1	0.305586	1	1	1	0	0	0	0	0	0	4	1918	31683	34017
10737	0.590998	1	0.492261	1	1	1	0	0	0	0	0	0	26	4148	30203	34017
16213	0.354394	1	0.222751	1	0.485533	1	0	0	0	1	1	6	117	3826	31332	34017
3951	0.251076	1	0.478307	1	1	1	0	0	0	0	0	5	115	7208	32178	34017
8817	1	1	0.322922	1	1	1	0	0	0	0	3	24	960	8158	29470	34016
9851	1	1	0.152789	1	1	1	0	0	0	2	11	36	203	2191	31259	34015
13309	1	1	1	1	0.196654	1	0	0	0	2	12	42	279	6973	30064	34017
3978	1	0.153518	0.0932247	1	1	1	0	0	0	0	9	57	304	5755	31221	34017
14952	1	1	0.464312	1	1	1	0	0	0	0	0	2	435	11527	31682	34017
16830	0.654756	1	0.167911	1	1	1	0	0	0	0	0	0	46	8277	31714	34017
17006	1	1	0.145327	1	1	1	0	0	0	0	0	0	138	11565	31824	34017
9186	1	1	0.292804	1	1	1	0	0	0	0	0	0	121	14909	32482	34016
9082	1	1	0.0909705	1	1	1	0	0	0	0	0	5	977	18242	32650	34017
17131	1	1	0.420739	1	1	1	0	0	0	0	1	38	131	12874	32710	34017
17170	0.249806	1	0.0693134	1	1	1	0	0	0	0	0	4	152	7663	31708	34017
17167	1	1	0.270554	1	1	0.228343	0	0	0	0	0	0	56	7447	32258	34017
9048	1	1	0.345611	1	1	1	0	0	0	0	0	23	674	14251	32391	34017
6923	1	0.443617	1	1	1	1	0	0	0	0	0	22	638	16322	32554	34017
7477	0.449646	1	1	1	1	1	0	0	0	0	2	25	607	16780	33113	34017
4854	1	1	0.324743	1	1	1	0	0	0	0	0	79	1347	17711	32921	34017
6705	1	0.0646144	1	1	1	1	0	0	0	0	0	4	449	19199	33118	34017
14430	1	1	0.488662	1	1	1	0	0	0	0	1	76	1007	12729	32781	34017
7107	1	1	1	1	0.218544	1	0	0	0	0	6	37	693	15594	33038	34017
9499	0.753111	1	0.150934	1	1	1	0	0	0	0	0	3	126	7385	33274	34017
17399	1	1	1	0.335225	1	1	0	0	0	0	0	20	1626	17442	32509	34017
16536	1	1	0.406873	1	1	0.458145	0	0	0	0	0	1	24	3268	30759	34017
11636	0.614429	1	0.210958	1	1	0.269413	0	0	0	0	0	2	271	8965	31055	34017
10708	1	1	0.441536	1	1	1	0	0	0	0	0	14	294	7441	31613	34017
15469	1	0.127654	1	1	1	1	0	0	0	0	0	0	19	3374	31303	34017
3390	1	1	0.460823	1	1	1	0	0	0	0	0	1	74	7033	31644	34016
4407	0.75186	1	0.46861	1	1	1	0	0	0	0	0	1	36	5763	30057	34017
4435	1	1	1	1	1	0.237707	0	0	0	0	1	2	89	7074	30901	34017
5422	1	1	0.384971	1	1	1	0	0	0	0	2	73	499	8018	32007	34017
11423	1	1	0.453429	1	1	1	0	0	0	6	29	200	3756	20678	32706	34015
16914	1	1	0.324837	1	1	1	0	0	0	1	17	71	482	10503	32140	34017
8853	1	1	0.492775	1	1	1	0	0	0	2	13	116	1408	16399	32542	34016
18010	1	1	1	1	1	0.324192	0	0	0	0	0	53	406	13640	32674	34017
9081	1	1	0.169464	1	1	0.485431	0	0	0	0	0	55	463	14387	32620	34017
8366	1	1	0.327566	1	1	1	0	0	0	0	1	69	879	16771	32351	34017
8751	1	1	0.128863	1	1	1	0	0	0	0	0	67	836	16306	32201	34017
13234	1	1	0.300755	1	1	1	0	0	0	0	0	56	170	8114	32012	34017
8766	1	1	0.128241	1	1	1	0	0	0	0	0	49	186	8932	32202	34017
7652	1	1	0.407899	1	1	1	0	0	0	0	0	27	238	11715	32789	34017
16217	1	1	1	1	1	0.0477686	0	0	0	10	44	58	165	10276	32226	34017
16169	1	1	0.0559223	1	1	1	0	0	0	0	7	28	106	13018	32834	34017
7091	1	1	0.306775	1	1	1	0	0	0	0	1	29	205	14963	32620	34017
10885	1	1	0.106548	1	1	1	0	0	0	0	0	1	65	11941	32473	34017
10879	1	1	0.221997	1	1	1	0	0	0	0	0	1	46	7758	32163	34016
4662	0.648675	1	0.408142	1	1	1	0	0	0	0	0	2	206	11423	32295	34015
6365	0.071477	0.264172	1	1	0.0845169	1	0	0	0	0	0	2	133	9914	31912	34017
11133	1	1	0.0548163	1	1	0.223162	0	0	0	0	3	108	1706	17099	31794	34017
6178	1	1	0.334915	1	1	1	0	0	0	0	1	1	36	4744	30458	34017
14576	1	1	0.271702	1	1	1	0	0	0	1	2	21	127	5854	30701	34017
9843	1	1	0.361211	1	1	1	0	0	0	0	12	139	3083	18881	32539	34017
9419	1	1	1	0.408656	1	1	0	0	0	1	11	136	2478	20968	32787	34017
16490	0.669531	1	0.0506433	1	1	0.497639	0	0	0	0	0	1	372	11042	32590	34017
8353	1	1	0.344936	1	1	1	0	0	0	0	2	27	588	14541	32106	34017
15322	1	1	0.356369	1	1	1	0	0	0	0	0	4	373	11066	32077	34016
17029	1	1	0.420259	1	1	1	0	0	0	0	0	31	1516	19902	32575	34017
11635	1	1	0.357077	1	1	1	0	0	0	0	1	33	708	12586	31592	34017
6979	1	1	0.455414	1	1	1	0	0	0	0	0	4	398	11894	31897	34016
17125	1	1	0.372654	1	1	1	0	0	0	1	2	7	338	14677	32270	34017
5829	1	1	0.19584	1	1	1	0	0	0	0	0	1	6	230	21475	34017
4218	1	1	1	1	1	0.494336	0	0	0	0	0	0	3	394	24839	34017
10974	1	1	0.431078	1	1	0.444705	0	0	0	0	0	1	15	652	26266	34017
17127	1	1	0.194828	1	1	1	0	0	0	0	0	1	10	1239	29548	34017
3378	1	1	1	0.47497	1	1	0	0	0	0	3	60	384	1848	21308	34005
10838	1	1	0.144957	1	1	1	0	0	0	3	4	8	41	3295	30506	34017
15661	1	0.471684	1	1	0.397113	1	0	0	0	0	0	6	101	660	23875	34017
15497	0.244246	0.475266	0.492632	1	1	1	0	0	0	0	1	5	43	1173	30121	34017
15859	0.755677	1	1	1	1	1	0	0	0	0	1	19	277	3572	28103	34017
13085	1	1	0.0823718	1	1	1	0	0	0	0	0	5	62	1334	20780	33995
12111	1	1	0.407361	1	1	1	0	1	1	3	17	114	491	3334	23190	33900
14021	0.583774	1	0.381322	1	1	1	0	0	0	1	9	86	538	5175	30116	34016
6966	1	1	0.357291	1	1	1	0	0	0	1	1	8	415	7066	30113	34017
14182	1	1	0.398211	1	1	1	0	0	0	1	1	10	331	10638	32401	34017
4848	1	1	0.438356	1	1	1	0	0	0	0	1	15	612	7300	29127	34017
5322	1	1	0.218163	1	1	1	0	0	0	0	14	128	1629	12768	31875	34017
14447	1	1	0.4046	1	1	1	0	0	0	2	58	483	4121	20953	32640	34017
3892	1	1	0.498861	1	1	1	0	0	0	11	48	309	1806	12582	32066	34017
14244	1	0.370636	0.282758	0.472142	1	1	0	0	0	17	26	83	276	5278	31479	34017
12655	1	1	0.291801	1	1	0.000472544	0	0	0	6	33	346	2631	14854	32509	34016
11783	1	1	1	1	1	0.248217	0	0	2	6	29	585	3563	17647	32686	34016
17196	1	1	1	0.284835	1	1	0	0	2	4	36	339	2793	14539	32426	34017
12037	1	1	0.458081	1	1	1	0	2	2	4	47	413	2712	14892	33033	34017
6482	1	1	1	1	1	0.487218	0	2	2	10	72	490	3268	15669	32831	34016
6480	1	1	0.0504334	1	1	1	0	0	0	0	16	359	2881	18039	33551	34017
15871	1	1	1	1	0.264972	1	0	0	2	7	73	470	4357	19442	31682	34017
14440	1	1	1	1	1	0.478005	0	1	2	9	177	1453	7352	21309	32934	34017
12588	0.639445	1	0.346829	1	1	1	0	0	2	17	77	217	993	14906	32853	34017
3259	0.579099	1	0.033907	1	0.404387	1	0	0	3	12	59	209	1688	13305	32034	34017
3143	1	1	0.245162	1	1	1	0	0	0	4	17	159	1965	17090	32388	34017
6083	1	0.498917	0.129162	1	0.475376	1	0	0	1	5	20	161	2941	20107	33364	34017
3947	0.658641	1	0.415661	1	1	1	0	0	1	12	31	110	650	13848	32283	34017
13692	1	1	0.249971	1	1	1	0	2	3	3	18	126	667	11012	32079	34017
12365	1	1	0.425048	1	1	1	0	3	15	15	30	123	1318	15367	32813	34017
5250	1	1	0.372386	1	1	1	0	0	0	3	51	667	5020	23225	32757	34017
4584	1	1	0.457502	1	1	0.405941	0	0	0	0	23	112	442	10203	31768	34017
12208	1	1	1	1	1	0.465316	0	0	1	3	18	340	1994	17520	31971	34015
11250	1	1	0.174148	1	1	1	0	0	0	1	57	423	5946	24956	32512	34017
6210	1	1	0.287188	1	1	1	0	0	2	5	18	115	1358	15793	32335	34016
3548	1	1	0.290573	1	1	1	0	0	0	0	15	161	668	6904	29433	34005
6673	1	1	0.376628	1	1	1	0	0	1	1	1	18	1010	11994	31780	34016
11706	1	1	0.134077	1	1	1	0	2	3	6	65	406	2468	14546	32397	34017
12100	1	1	0.379545	1	1	1	0	0	0	4	16	48	664	7729	29494	34015
12376	1	1	0.373157	1	1	1	0	0	0	1	6	32	745	11305	33191	34017
9557	1	1	0.273268	1	1	1	0	0	1	17	164	360	1016	10271	30146	34017
13927	1	1	0.407673	1	1	1	0	0	3	35	43	177	1841	16278	32438	34017
10655	0.677944	1	0.481797	1	1	1	0	0	0	0	0	0	3	144	17782	34005
9749	1	1	4.6e-15	1	1	1	0	0	0	0	0	1	8	269	14608	33994
10489	1	1	1	0.0655767	1	1	0	0	0	0	0	0	1	385	22728	34014
9593	1	1	1	1	1	0.0645041	0	0	0	0	0	0	1	226	12908	34006
5093	0.578649	1	1	1	1	1	0	0	0	0	0	4	72	835	10695	34015
17302	1	1	0.34246	1	1	1	0	0	0	0	0	0	0	0	181	34016
12054	1	1	0.266081	1	1	1	0	0	1	5	28	120	660	2273	17003	34016
4805	1	1	1	1	0.453245	1	1	1	1	2	8	26	75	380	4476	33993
12135	1	1	0.352778	1	1	1	4	8	17	43	121	434	1524	5405	23193	33875
4731	0.397319	1	1	1	1	1	6	19	31	49	87	480	3705	17599	32356	34017
Total number of similar compounds							3	11	26	53	99	158	182	182	183	183
% of Nyfedge Hits with similar Chemblntd compounds							1.63934	6.01093	14.2077	28.9617	54.0984	86.3388	99.4536	99.4536	100	100
